# Supplementary material for: 5′′-(4-Chloro­benzyl­idene)-4′-(4-chloro­phen­yl)-5-fluoro-1′,1′′-dimethyl­indoline-3-spiro-2′-pyrrolidine-3′-spiro-3′′-piperidine-2,4′′-dione
Source: Acta Crystallogr Sect E Struct Rep Online. 2011 Mar 5;67(Pt 4):o801–2. doi: 10.1107/S1600536811007550 (PMC3099878; doi:10.1107/S1600536811007550)
Supplement: Supplementary file 1 [file e-67-0o801-sup1.cif]

##############################################################################
###                                                                        ###
###        Electronic paper (Acta Crystallographica Section E)             ###
###                                                                        ###
##############################################################################
#                                                                            #
# This CIF contains the data in a paper accepted for publication in Acta     #
# Crystallographica Section E. It conforms to the requirements of Notes      #
# for Authors for Section E, and has been peer reviewed under the auspices   #
# of the IUCr Commission on Journals.                                        #
#                                                                            #
# Full details of the Crystallographic Information File format               #
# are given in the paper "The Crystallographic Information File (CIF):       #
# a New Standard Archive File for Crystallography" by S. R. Hall, F. H.      #
# Allen and I. D. Brown [Acta Cryst. (1991), A47, 655-685].                  #
#                                                                            #
# The current version of the core CIF dictionary is obtainable from          #
# ftp://ftp.iucr.org/pub/cif_core.dic. The current version number is 2.4.    #
#                                                                            #
# Software is freely available for graphical display of the structure(s) in  #
# this CIF.  For information consult the CIF home page http://www.iucr.org/  #
# cif/home.html                                                              #
#                                                                            #
# This file may be used for bona fide research purposes within the           #
# scientific community so long as proper attribution is given to the journal # 
# article from which it was obtained.                                        #
#                                                                            #
##############################################################################
                                             
data_global
_audit_creation_method     'WinGX routine CIF_UPDATE'
_audit_conform_dict_name     cif_core.dic
_audit_conform_dict_version     2.3
_journal_date_recd_electronic     2011-02-07
_journal_date_accepted     2011-02-28
_journal_name_full     'Acta Crystallographica, Section E'
_journal_year     2011
_journal_volume     67
_journal_issue      4
_journal_page_first     o801
_journal_page_last     o802
_journal_paper_category     QO
_journal_coeditor_code     ZJ2003
_publ_contact_author_name     'Dr.P.L. Nilantha Lakshman'
_publ_contact_author_address
;
Department of  Food science and Technology
University of Ruhuna
Mapalana
Kamburupitiya (81100)
Sri Lanka.
;
_publ_contact_author_email     'plakshmannilantha@ymail.com'
_publ_contact_author_fax     '+94-41-2292384'
_publ_contact_author_phone     '+94-41-2292200'
_publ_section_title
;\
5''-(4-Chlorobenzylidene)-4'-(4-chlorophenyl)-5-fluoro-1',1''-dimethylindoline-\
3-spiro-2'-pyrrolidine-3'-spiro-3''-piperidine-2,4''-dione
;
loop_
    _publ_author_name
    _publ_author_footnote
    _publ_author_address
    'J. Kalyana Sundar' .
;
Department of Physics
Madurai Kamaraj University
Madurai 625 021
India
;
    'B. Devi Bala' .
;
Department of Organic Chemistry
Madurai Kamaraj University
Madurai 625 021
India
;
    'S. Natarajan' .
;
Department of Physics
Madurai Kamaraj University
Madurai 625 021
India
;
    'J. Suresh' .
;
Department of Physics
The Madura College
Madurai 625 011
India
;
    'P. L. Nilantha Lakshman' .
;
Department of Food Science and Technology
University of Ruhuna
Mapalana
Kamburupitiya 81100
Sri Lanka
;
data_I
_audit_creation_method     SHELXL-97
_chemical_name_systematic
;
5''-(4-Chlorobenzylidene)-4'-(4-chlorophenyl)-5-fluoro-1',1''-dimethylindoline-
3-spiro-2'-pyrrolidine-3'-spiro-3''-piperidine-2,4''-dione
;
_chemical_name_common     ?
_chemical_formula_moiety     'C30 H26 Cl2 F N3 O2'
_chemical_formula_sum     'C30 H26 Cl2 F N3 O2'
_chemical_formula_iupac     'C30 H26 Cl2 F N3 O2'
_chemical_formula_weight     550.44
_chemical_melting_point     ?
_symmetry_cell_setting     monoclinic
_symmetry_space_group_name_H-M     'P 21/n'
_symmetry_space_group_name_Hall     '-P 2yn'
loop_
    _symmetry_equiv_pos_as_xyz
    'x, y, z'
    '-x+1/2, y+1/2, -z+1/2'
    '-x, -y, -z'
    'x-1/2, -y-1/2, z-1/2'
_cell_length_a     16.694(3)
_cell_length_b     8.705(4)
_cell_length_c     18.474(3)
_cell_angle_alpha     90.00
_cell_angle_beta     103.27(4)
_cell_angle_gamma     90.00
_cell_volume     2613.3(14)
_cell_formula_units_Z     4
_cell_measurement_reflns_used     25
_cell_measurement_theta_min     2
_cell_measurement_theta_max     25
_cell_measurement_temperature     293(2)
_exptl_crystal_description     block
_exptl_crystal_colour     colourless
_exptl_crystal_size_max     0.23
_exptl_crystal_size_mid     0.21
_exptl_crystal_size_min     0.18
_exptl_crystal_density_diffrn     1.399
_exptl_crystal_density_meas     ?
_exptl_crystal_density_method     'not measured'
_exptl_crystal_F_000     1144
_exptl_absorpt_coefficient_mu     0.290
_exptl_absorpt_correction_type     psi-scan
_exptl_absorpt_process_details     '(North <i>et al.</i>, 1968)'
_exptl_absorpt_correction_T_min     0.9364
_exptl_absorpt_correction_T_max     0.9497
_exptl_special_details
;
;
_diffrn_ambient_temperature     293(2)
_diffrn_radiation_type     MoK\a
_diffrn_radiation_wavelength     0.71073
_diffrn_radiation_source     'fine-focus sealed tube'
_diffrn_radiation_monochromator     graphite
_diffrn_measurement_device_type     'Nonius MACH3'
_diffrn_measurement_method     \w-2\q
_diffrn_detector_area_resol_mean     ?
_diffrn_reflns_number     5427
_diffrn_reflns_av_R_equivalents     0.0203
_diffrn_reflns_av_sigmaI/netI     0.0314
_diffrn_reflns_theta_min     2.27
_diffrn_reflns_theta_max     24.97
_diffrn_reflns_theta_full     24.97
_diffrn_measured_fraction_theta_max     0.999
_diffrn_measured_fraction_theta_full     0.999
_diffrn_reflns_limit_h_min     0
_diffrn_reflns_limit_h_max     19
_diffrn_reflns_limit_k_min     -1
_diffrn_reflns_limit_k_max     10
_diffrn_reflns_limit_l_min     -21
_diffrn_reflns_limit_l_max     21
_diffrn_standards_number     3
_diffrn_standards_interval_count     ?
_diffrn_standards_interval_time     60
_diffrn_standards_decay_%     0
_refine_special_details
;
Refinement of <i>F</i>^2^ against ALL reflections. The weighted <i>R</i>-factor
<i>wR</i> and goodness of fit <i>S</i> are based on <i>F</i>^2^, conventional
<i>R</i>-factors <i>R</i> are based on <i>F</i>, with <i>F</i> set to zero for
negative <i>F</i>^2^. The threshold expression of <i>F</i>^2^ >
\s(<i>F</i>^2^) is used only for calculating <i>R</i>-factors(gt) <i>etc</i>.
and is not relevant to the choice of reflections for refinement.
<i>R</i>-factors based on <i>F</i>^2^ are statistically about twice as large
as those based on <i>F</i>, and <i>R</i>- factors based on ALL data will be
even larger.
;
_reflns_number_total     4581
_reflns_number_gt     2891
_reflns_threshold_expression     I>2sigma(I)
_refine_ls_structure_factor_coef     Fsqd
_refine_ls_matrix_type     full
_refine_ls_R_factor_all     0.0774
_refine_ls_R_factor_gt     0.0355
_refine_ls_wR_factor_gt     0.0884
_refine_ls_wR_factor_ref     0.1043
_refine_ls_goodness_of_fit_ref     1.021
_refine_ls_restrained_S_all     1.021
_refine_ls_number_reflns     4581
_refine_ls_number_parameters     349
_refine_ls_number_restraints     0
_refine_ls_hydrogen_treatment     mixed
_refine_ls_weighting_scheme     calc
_refine_ls_weighting_details
         'calc w=1/[\s^2^(Fo^2^)+(0.0445P)^2^+0.7260P] where P=(Fo^2^+2Fc^2^)/3'
_atom_sites_solution_hydrogens     geom
_atom_sites_solution_primary     direct
_atom_sites_solution_secondary     difmap
_refine_ls_shift/su_max     0.001
_refine_ls_shift/su_mean     0.000
_refine_diff_density_max     0.292
_refine_diff_density_min     -0.328
_refine_ls_extinction_method     none
_refine_ls_extinction_coef     ?
loop_
    _atom_type_symbol
    _atom_type_description
    _atom_type_scat_dispersion_real
    _atom_type_scat_dispersion_imag
    _atom_type_scat_source
    'C' 'C' 0.0033 0.0016
                         'International Tables Vol C Tables 4.2.6.8 and 6.1.1.4'
    'H' 'H' 0.0000 0.0000
                         'International Tables Vol C Tables 4.2.6.8 and 6.1.1.4'
    'Cl' 'Cl' 0.1484 0.1585
                         'International Tables Vol C Tables 4.2.6.8 and 6.1.1.4'
    'F' 'F' 0.0171 0.0103
                         'International Tables Vol C Tables 4.2.6.8 and 6.1.1.4'
    'N' 'N' 0.0061 0.0033
                         'International Tables Vol C Tables 4.2.6.8 and 6.1.1.4'
    'O' 'O' 0.0106 0.0060
                         'International Tables Vol C Tables 4.2.6.8 and 6.1.1.4'
_computing_data_collection     'CAD-4 EXPRESS (Enraf--Nonius, 1994)'
_computing_cell_refinement     'CAD-4 EXPRESS (Enraf--Nonius, 1994)'
_computing_data_reduction     'XCAD4 (Harms & Wocadlo, 1996)'
_computing_structure_solution     'SHELXS97 (Sheldrick, 2008)'
_computing_structure_refinement     'SHELXL97 (Sheldrick, 2008)'
_computing_molecular_graphics     'PLATON (Spek, 2009)'
_computing_publication_material     'SHELXL97 (Sheldrick, 2008)'
loop_
    _atom_site_type_symbol
    _atom_site_label
    _atom_site_fract_x
    _atom_site_fract_y
    _atom_site_fract_z
    _atom_site_U_iso_or_equiv
    _atom_site_adp_type
    _atom_site_calc_flag
    _atom_site_refinement_flags
    _atom_site_occupancy
    _atom_site_disorder_assembly
    _atom_site_disorder_group
    Cl Cl1 0.15668(5) 0.37573(8) 0.72167(3) 0.0831(2) Uani d . 1 . .
    Cl Cl2 -0.36431(5) 0.61752(10) 0.00265(4) 0.0919(3) Uani d . 1 . .
    N N1 -0.05322(10) 0.13961(19) 0.27962(9) 0.0464(4) Uani d . 1 . .
    O O1 0.07132(10) 0.52336(18) 0.24553(8) 0.0613(4) Uani d . 1 . .
    C C8 0.03804(12) 0.3538(2) 0.33420(11) 0.0419(5) Uani d . 1 . .
    F F1 0.32228(9) 0.21475(19) 0.36806(8) 0.0808(5) Uani d . 1 . .
    N N3 0.05530(14) -0.1040(2) 0.21711(12) 0.0603(6) Uani d . 1 . .
    C C12 -0.02137(13) 0.2314(2) 0.34544(11) 0.0473(5) Uani d . 1 . .
    H H12A 0.0060 0.1641 0.3854 0.057 Uiso calc R 1 . .
    H H12B -0.0671 0.2797 0.3608 0.057 Uiso calc R 1 . .
    C C9 0.03991(12) 0.4022(2) 0.25700(11) 0.0435(5) Uani d . 1 . .
    O O2 -0.05184(11) -0.0289(2) 0.12232(10) 0.0724(5) Uani d . 1 . .
    N N2 0.08528(11) 0.2056(2) 0.11641(9) 0.0524(5) Uani d . 1 . .
    C C20 0.12500(14) -0.0377(3) 0.26298(13) 0.0511(6) Uani d . 1 . .
    C C15 0.12839(13) 0.1176(2) 0.24568(11) 0.0448(5) Uani d . 1 . .
    C C5 0.04926(13) 0.3405(3) 0.50697(12) 0.0521(6) Uani d . 1 . .
    H H5 0.0001 0.3012 0.4789 0.063 Uiso calc R 1 . .
    C C10 -0.00213(12) 0.2963(2) 0.19252(11) 0.0420(5) Uani d . 1 . .
    C C11 -0.07990(13) 0.2364(2) 0.21440(11) 0.0459(5) Uani d . 1 . .
    H H11A -0.1125 0.3216 0.2256 0.055 Uiso calc R 1 . .
    H H11B -0.1132 0.1776 0.1739 0.055 Uiso calc R 1 . .
    C C4 0.10401(13) 0.4086(2) 0.47049(11) 0.0451(5) Uani d . 1 . .
    C C17 0.25566(14) 0.1306(3) 0.33291(13) 0.0570(6) Uani d . 1 . .
    C C25 -0.10489(14) 0.4406(2) 0.08703(11) 0.0475(5) Uani d . 1 . .
    C C28 -0.26410(16) 0.5504(3) 0.03646(13) 0.0592(6) Uani d . 1 . .
    C C24 -0.01808(13) 0.3837(3) 0.11635(11) 0.0487(5) Uani d . 1 . .
    H H24 0.0175 0.4746 0.1241 0.058 Uiso calc R 1 . .
    C C14 0.05642(13) 0.1582(2) 0.18243(11) 0.0464(5) Uani d . 1 . .
    C C16 0.19562(13) 0.2034(3) 0.28079(12) 0.0503(5) Uani d . 1 . .
    H H16 0.2002 0.3068 0.2696 0.060 Uiso calc R 1 . .
    C C26 -0.12471(17) 0.5925(3) 0.09730(13) 0.0588(6) Uani d . 1 . .
    H H26 -0.0836 0.6590 0.1214 0.071 Uiso calc R 1 . .
    C C1 0.13761(16) 0.3869(3) 0.62522(12) 0.0577(6) Uani d . 1 . .
    C C3 0.17622(15) 0.4682(3) 0.51528(13) 0.0566(6) Uani d . 1 . .
    H H3 0.2138 0.5169 0.4929 0.068 Uiso calc R 1 . .
    C C7 0.09049(13) 0.4260(3) 0.38996(12) 0.0468(5) Uani d . 1 . .
    H H7 0.1237 0.4993 0.3747 0.056 Uiso calc R 1 . .
    C C21 0.01022(16) -0.0003(3) 0.16971(14) 0.0549(6) Uani d . 1 . .
    C C18 0.25207(16) -0.0208(3) 0.35107(13) 0.0630(7) Uani d . 1 . .
    H H18 0.2942 -0.0649 0.3868 0.076 Uiso calc R 1 . .
    C C6 0.06523(15) 0.3289(3) 0.58344(12) 0.0562(6) Uani d . 1 . .
    H H6 0.0274 0.2823 0.6064 0.067 Uiso calc R 1 . .
    C C23 0.01550(14) 0.2770(3) 0.06552(12) 0.0587(6) Uani d . 1 . .
    H H23A -0.0251 0.2010 0.0429 0.070 Uiso calc R 1 . .
    H H23B 0.0330 0.3337 0.0267 0.070 Uiso calc R 1 . .
    C C19 0.18501(16) -0.1081(3) 0.31565(13) 0.0611(6) Uani d . 1 . .
    H H19 0.1809 -0.2113 0.3273 0.073 Uiso calc R 1 . .
    C C30 -0.16798(15) 0.3466(3) 0.04937(13) 0.0584(6) Uani d . 1 . .
    H H30 -0.1566 0.2444 0.0410 0.070 Uiso calc R 1 . .
    C C29 -0.24709(15) 0.4006(3) 0.02398(14) 0.0625(7) Uani d . 1 . .
    H H29 -0.2884 0.3358 -0.0014 0.075 Uiso calc R 1 . .
    C C27 -0.20378(18) 0.6475(3) 0.07271(14) 0.0682(7) Uani d . 1 . .
    H H27 -0.2159 0.7495 0.0807 0.082 Uiso calc R 1 . .
    C C2 0.19346(16) 0.4570(3) 0.59173(14) 0.0636(7) Uani d . 1 . .
    H H2 0.2423 0.4964 0.6203 0.076 Uiso calc R 1 . .
    C C13 -0.11773(16) 0.0373(3) 0.29201(14) 0.0723(8) Uani d . 1 . .
    H H13A -0.0963 -0.0271 0.3342 0.087 Uiso calc R 1 . .
    H H13B -0.1368 -0.0255 0.2488 0.087 Uiso calc R 1 . .
    H H13C -0.1627 0.0970 0.3012 0.087 Uiso calc R 1 . .
    C C22 0.12756(17) 0.0882(3) 0.08263(14) 0.0740(8) Uani d . 1 . .
    H H22A 0.0902 0.0055 0.0647 0.089 Uiso calc R 1 . .
    H H22B 0.1737 0.0497 0.1191 0.089 Uiso calc R 1 . .
    H H22C 0.1465 0.1322 0.0419 0.089 Uiso calc R 1 . .
    H H1N 0.0456(17) -0.198(3) 0.2158(15) 0.082(9) Uiso d . 1 . .
loop_
    _atom_site_aniso_label
    _atom_site_aniso_U_11
    _atom_site_aniso_U_22
    _atom_site_aniso_U_33
    _atom_site_aniso_U_12
    _atom_site_aniso_U_13
    _atom_site_aniso_U_23
    Cl1 0.1218(6) 0.0714(4) 0.0461(3) -0.0034(4) -0.0010(4) -0.0014(3)
    Cl2 0.0795(5) 0.1069(6) 0.0911(5) 0.0369(5) 0.0232(4) 0.0095(5)
    N1 0.0503(10) 0.0402(10) 0.0473(10) -0.0088(8) 0.0085(8) 0.0028(8)
    O1 0.0828(12) 0.0474(9) 0.0543(10) -0.0240(9) 0.0167(8) -0.0025(8)
    C8 0.0432(11) 0.0390(11) 0.0447(11) 0.0002(10) 0.0124(9) -0.0023(10)
    F1 0.0623(9) 0.0975(12) 0.0743(9) -0.0097(9) -0.0015(7) 0.0029(9)
    N3 0.0734(15) 0.0359(11) 0.0717(14) -0.0051(11) 0.0170(11) -0.0048(11)
    C12 0.0506(12) 0.0472(13) 0.0442(12) -0.0026(11) 0.0113(10) 0.0036(10)
    C9 0.0455(12) 0.0373(12) 0.0486(12) -0.0024(10) 0.0127(10) -0.0008(10)
    O2 0.0784(12) 0.0592(11) 0.0723(11) -0.0169(10) 0.0025(10) -0.0181(9)
    N2 0.0589(11) 0.0572(12) 0.0434(10) -0.0002(10) 0.0162(9) -0.0012(9)
    C20 0.0606(15) 0.0426(12) 0.0537(13) 0.0031(12) 0.0205(12) -0.0020(11)
    C15 0.0500(12) 0.0434(12) 0.0432(11) -0.0005(11) 0.0154(10) -0.0017(10)
    C5 0.0487(13) 0.0594(15) 0.0467(13) 0.0006(11) 0.0077(10) -0.0037(11)
    C10 0.0478(12) 0.0371(11) 0.0413(11) -0.0046(10) 0.0104(9) -0.0008(9)
    C11 0.0487(12) 0.0422(12) 0.0459(12) -0.0047(10) 0.0086(10) 0.0018(10)
    C4 0.0475(12) 0.0403(12) 0.0463(12) 0.0032(10) 0.0082(10) -0.0038(10)
    C17 0.0491(14) 0.0706(17) 0.0517(13) -0.0016(13) 0.0125(11) -0.0044(13)
    C25 0.0652(14) 0.0380(12) 0.0396(11) -0.0039(11) 0.0125(11) 0.0057(9)
    C28 0.0681(16) 0.0607(16) 0.0515(14) 0.0134(14) 0.0193(12) 0.0090(12)
    C24 0.0575(13) 0.0437(12) 0.0442(12) -0.0103(11) 0.0101(10) 0.0011(10)
    C14 0.0555(13) 0.0399(12) 0.0442(12) -0.0048(10) 0.0124(10) -0.0037(10)
    C16 0.0539(13) 0.0502(13) 0.0493(12) -0.0017(12) 0.0173(11) -0.0004(11)
    C26 0.0792(17) 0.0440(13) 0.0509(13) -0.0030(13) 0.0103(12) -0.0024(11)
    C1 0.0786(17) 0.0429(13) 0.0457(12) 0.0062(13) 0.0019(12) -0.0018(11)
    C3 0.0594(15) 0.0506(13) 0.0575(15) -0.0081(12) 0.0087(12) -0.0037(12)
    C7 0.0472(12) 0.0440(12) 0.0508(13) -0.0016(10) 0.0142(10) -0.0016(10)
    C21 0.0652(16) 0.0441(14) 0.0570(14) -0.0068(12) 0.0172(13) -0.0107(12)
    C18 0.0652(16) 0.0706(18) 0.0539(14) 0.0174(14) 0.0151(12) 0.0086(13)
    C6 0.0616(15) 0.0574(15) 0.0500(13) 0.0031(12) 0.0137(12) 0.0013(12)
    C23 0.0654(15) 0.0668(16) 0.0437(12) -0.0009(13) 0.0123(11) 0.0007(12)
    C19 0.0769(17) 0.0476(14) 0.0632(15) 0.0096(14) 0.0250(13) 0.0059(13)
    C30 0.0679(16) 0.0395(13) 0.0615(14) -0.0006(12) 0.0015(12) 0.0005(11)
    C29 0.0621(16) 0.0540(15) 0.0657(15) -0.0020(13) 0.0029(13) 0.0061(13)
    C27 0.095(2) 0.0495(15) 0.0602(15) 0.0153(15) 0.0188(15) -0.0031(13)
    C2 0.0702(16) 0.0525(14) 0.0582(15) -0.0077(13) -0.0056(13) -0.0046(12)
    C13 0.0798(18) 0.0659(17) 0.0662(16) -0.0311(15) 0.0068(14) 0.0128(14)
    C22 0.0839(19) 0.0835(19) 0.0605(15) 0.0118(16) 0.0286(14) -0.0052(14)
_geom_special_details
;
All e.s.d.'s (except the e.s.d. in the dihedral angle between two l.s. planes)
are estimated using the full covariance matrix. The cell e.s.d.'s are taken
into account individually in the estimation of e.s.d.'s in distances, angles
and torsion angles; correlations between e.s.d.'s in cell parameters are only
used when they are defined by crystal symmetry. An approximate (isotropic)
treatment of cell e.s.d.'s is used for estimating e.s.d.'s involving l.s.
planes.
;
loop_
    _geom_bond_atom_site_label_1
    _geom_bond_atom_site_label_2
    _geom_bond_site_symmetry_2
    _geom_bond_distance
    _geom_bond_publ_flag
    Cl1 C1 . 1.739(2) ?
    Cl2 C28 . 1.746(3) ?
    N1 C12 . 1.450(3) ?
    N1 C11 . 1.454(3) ?
    N1 C13 . 1.456(3) ?
    O1 C9 . 1.218(2) ?
    C8 C7 . 1.345(3) ?
    C8 C9 . 1.494(3) ?
    C8 C12 . 1.502(3) ?
    F1 C17 . 1.365(3) ?
    N3 C21 . 1.358(3) ?
    N3 C20 . 1.397(3) ?
    N3 H1N . 0.84(3) ?
    C12 H12A . 0.9700 ?
    C12 H12B . 0.9700 ?
    C9 C10 . 1.542(3) ?
    O2 C21 . 1.219(3) ?
    N2 C23 . 1.457(3) ?
    N2 C22 . 1.461(3) ?
    N2 C14 . 1.469(3) ?
    C20 C19 . 1.371(3) ?
    C20 C15 . 1.393(3) ?
    C15 C16 . 1.380(3) ?
    C15 C14 . 1.513(3) ?
    C5 C6 . 1.380(3) ?
    C5 C4 . 1.387(3) ?
    C5 H5 . 0.9300 ?
    C10 C11 . 1.537(3) ?
    C10 C24 . 1.568(3) ?
    C10 C14 . 1.587(3) ?
    C11 H11A . 0.9700 ?
    C11 H11B . 0.9700 ?
    C4 C3 . 1.396(3) ?
    C4 C7 . 1.461(3) ?
    C17 C18 . 1.364(4) ?
    C17 C16 . 1.375(3) ?
    C25 C26 . 1.386(3) ?
    C25 C30 . 1.388(3) ?
    C25 C24 . 1.510(3) ?
    C28 C29 . 1.366(3) ?
    C28 C27 . 1.367(4) ?
    C24 C23 . 1.517(3) ?
    C24 H24 . 0.9800 ?
    C14 C21 . 1.572(3) ?
    C16 H16 . 0.9300 ?
    C26 C27 . 1.379(3) ?
    C26 H26 . 0.9300 ?
    C1 C6 . 1.372(3) ?
    C1 C2 . 1.374(4) ?
    C3 C2 . 1.379(3) ?
    C3 H3 . 0.9300 ?
    C7 H7 . 0.9300 ?
    C18 C19 . 1.387(3) ?
    C18 H18 . 0.9300 ?
    C6 H6 . 0.9300 ?
    C23 H23A . 0.9700 ?
    C23 H23B . 0.9700 ?
    C19 H19 . 0.9300 ?
    C30 C29 . 1.379(3) ?
    C30 H30 . 0.9300 ?
    C29 H29 . 0.9300 ?
    C27 H27 . 0.9300 ?
    C2 H2 . 0.9300 ?
    C13 H13A . 0.9600 ?
    C13 H13B . 0.9600 ?
    C13 H13C . 0.9600 ?
    C22 H22A . 0.9600 ?
    C22 H22B . 0.9600 ?
    C22 H22C . 0.9600 ?
loop_
    _geom_angle_atom_site_label_1
    _geom_angle_atom_site_label_2
    _geom_angle_atom_site_label_3
    _geom_angle_site_symmetry_1
    _geom_angle_site_symmetry_3
    _geom_angle
    _geom_angle_publ_flag
    C12 N1 C11 . . 111.05(16) ?
    C12 N1 C13 . . 110.34(18) ?
    C11 N1 C13 . . 112.83(17) ?
    C7 C8 C9 . . 116.53(19) ?
    C7 C8 C12 . . 124.05(19) ?
    C9 C8 C12 . . 119.41(17) ?
    C21 N3 C20 . . 112.2(2) ?
    C21 N3 H1N . . 123.9(19) ?
    C20 N3 H1N . . 123.5(19) ?
    N1 C12 C8 . . 113.68(17) ?
    N1 C12 H12A . . 108.8 ?
    C8 C12 H12A . . 108.8 ?
    N1 C12 H12B . . 108.8 ?
    C8 C12 H12B . . 108.8 ?
    H12A C12 H12B . . 107.7 ?
    O1 C9 C8 . . 120.96(19) ?
    O1 C9 C10 . . 121.42(19) ?
    C8 C9 C10 . . 117.59(18) ?
    C23 N2 C22 . . 114.55(18) ?
    C23 N2 C14 . . 106.82(16) ?
    C22 N2 C14 . . 116.15(19) ?
    C19 C20 C15 . . 122.4(2) ?
    C19 C20 N3 . . 128.1(2) ?
    C15 C20 N3 . . 109.5(2) ?
    C16 C15 C20 . . 119.3(2) ?
    C16 C15 C14 . . 130.7(2) ?
    C20 C15 C14 . . 109.71(19) ?
    C6 C5 C4 . . 122.3(2) ?
    C6 C5 H5 . . 118.8 ?
    C4 C5 H5 . . 118.8 ?
    C11 C10 C9 . . 105.19(16) ?
    C11 C10 C24 . . 114.90(17) ?
    C9 C10 C24 . . 110.89(17) ?
    C11 C10 C14 . . 110.74(16) ?
    C9 C10 C14 . . 111.11(16) ?
    C24 C10 C14 . . 104.14(16) ?
    N1 C11 C10 . . 107.35(16) ?
    N1 C11 H11A . . 110.2 ?
    C10 C11 H11A . . 110.2 ?
    N1 C11 H11B . . 110.2 ?
    C10 C11 H11B . . 110.2 ?
    H11A C11 H11B . . 108.5 ?
    C5 C4 C3 . . 116.5(2) ?
    C5 C4 C7 . . 125.05(19) ?
    C3 C4 C7 . . 118.4(2) ?
    C18 C17 F1 . . 118.6(2) ?
    C18 C17 C16 . . 123.5(2) ?
    F1 C17 C16 . . 118.0(2) ?
    C26 C25 C30 . . 117.0(2) ?
    C26 C25 C24 . . 120.2(2) ?
    C30 C25 C24 . . 122.8(2) ?
    C29 C28 C27 . . 121.0(2) ?
    C29 C28 Cl2 . . 118.6(2) ?
    C27 C28 Cl2 . . 120.4(2) ?
    C25 C24 C23 . . 116.08(18) ?
    C25 C24 C10 . . 115.64(17) ?
    C23 C24 C10 . . 104.34(17) ?
    C25 C24 H24 . . 106.7 ?
    C23 C24 H24 . . 106.7 ?
    C10 C24 H24 . . 106.7 ?
    N2 C14 C15 . . 110.68(17) ?
    N2 C14 C21 . . 111.43(17) ?
    C15 C14 C21 . . 100.68(17) ?
    N2 C14 C10 . . 102.30(16) ?
    C15 C14 C10 . . 119.19(17) ?
    C21 C14 C10 . . 112.84(17) ?
    C17 C16 C15 . . 117.6(2) ?
    C17 C16 H16 . . 121.2 ?
    C15 C16 H16 . . 121.2 ?
    C27 C26 C25 . . 121.8(2) ?
    C27 C26 H26 . . 119.1 ?
    C25 C26 H26 . . 119.1 ?
    C6 C1 C2 . . 120.7(2) ?
    C6 C1 Cl1 . . 119.1(2) ?
    C2 C1 Cl1 . . 120.16(19) ?
    C2 C3 C4 . . 122.0(2) ?
    C2 C3 H3 . . 119.0 ?
    C4 C3 H3 . . 119.0 ?
    C8 C7 C4 . . 130.8(2) ?
    C8 C7 H7 . . 114.6 ?
    C4 C7 H7 . . 114.6 ?
    O2 C21 N3 . . 125.6(2) ?
    O2 C21 C14 . . 126.4(2) ?
    N3 C21 C14 . . 107.9(2) ?
    C17 C18 C19 . . 119.3(2) ?
    C17 C18 H18 . . 120.3 ?
    C19 C18 H18 . . 120.3 ?
    C1 C6 C5 . . 119.1(2) ?
    C1 C6 H6 . . 120.4 ?
    C5 C6 H6 . . 120.4 ?
    N2 C23 C24 . . 102.47(17) ?
    N2 C23 H23A . . 111.3 ?
    C24 C23 H23A . . 111.3 ?
    N2 C23 H23B . . 111.3 ?
    C24 C23 H23B . . 111.3 ?
    H23A C23 H23B . . 109.2 ?
    C20 C19 C18 . . 118.0(2) ?
    C20 C19 H19 . . 121.0 ?
    C18 C19 H19 . . 121.0 ?
    C29 C30 C25 . . 121.8(2) ?
    C29 C30 H30 . . 119.1 ?
    C25 C30 H30 . . 119.1 ?
    C28 C29 C30 . . 119.2(2) ?
    C28 C29 H29 . . 120.4 ?
    C30 C29 H29 . . 120.4 ?
    C28 C27 C26 . . 119.2(2) ?
    C28 C27 H27 . . 120.4 ?
    C26 C27 H27 . . 120.4 ?
    C1 C2 C3 . . 119.3(2) ?
    C1 C2 H2 . . 120.4 ?
    C3 C2 H2 . . 120.4 ?
    N1 C13 H13A . . 109.5 ?
    N1 C13 H13B . . 109.5 ?
    H13A C13 H13B . . 109.5 ?
    N1 C13 H13C . . 109.5 ?
    H13A C13 H13C . . 109.5 ?
    H13B C13 H13C . . 109.5 ?
    N2 C22 H22A . . 109.5 ?
    N2 C22 H22B . . 109.5 ?
    H22A C22 H22B . . 109.5 ?
    N2 C22 H22C . . 109.5 ?
    H22A C22 H22C . . 109.5 ?
    H22B C22 H22C . . 109.5 ?
loop_
    _geom_torsion_atom_site_label_1
    _geom_torsion_atom_site_label_2
    _geom_torsion_atom_site_label_3
    _geom_torsion_atom_site_label_4
    _geom_torsion_site_symmetry_1
    _geom_torsion_site_symmetry_2
    _geom_torsion_site_symmetry_3
    _geom_torsion_site_symmetry_4
    _geom_torsion
    _geom_torsion_publ_flag
    C11 N1 C12 C8 . . . . -46.9(2) ?
    C13 N1 C12 C8 . . . . -172.82(19) ?
    C7 C8 C12 N1 . . . . -162.6(2) ?
    C9 C8 C12 N1 . . . . 18.2(3) ?
    C7 C8 C9 O1 . . . . -17.5(3) ?
    C12 C8 C9 O1 . . . . 161.9(2) ?
    C7 C8 C9 C10 . . . . 164.77(18) ?
    C12 C8 C9 C10 . . . . -15.9(3) ?
    C21 N3 C20 C19 . . . . -178.2(2) ?
    C21 N3 C20 C15 . . . . -0.7(3) ?
    C19 C20 C15 C16 . . . . 2.2(3) ?
    N3 C20 C15 C16 . . . . -175.45(19) ?
    C19 C20 C15 C14 . . . . 176.5(2) ?
    N3 C20 C15 C14 . . . . -1.1(2) ?
    O1 C9 C10 C11 . . . . -139.5(2) ?
    C8 C9 C10 C11 . . . . 38.2(2) ?
    O1 C9 C10 C24 . . . . -14.7(3) ?
    C8 C9 C10 C24 . . . . 163.01(17) ?
    O1 C9 C10 C14 . . . . 100.6(2) ?
    C8 C9 C10 C14 . . . . -81.7(2) ?
    C12 N1 C11 C10 . . . . 74.2(2) ?
    C13 N1 C11 C10 . . . . -161.35(19) ?
    C9 C10 C11 N1 . . . . -66.3(2) ?
    C24 C10 C11 N1 . . . . 171.46(16) ?
    C14 C10 C11 N1 . . . . 53.8(2) ?
    C6 C5 C4 C3 . . . . -1.2(3) ?
    C6 C5 C4 C7 . . . . -179.3(2) ?
    C26 C25 C24 C23 . . . . -138.5(2) ?
    C30 C25 C24 C23 . . . . 41.7(3) ?
    C26 C25 C24 C10 . . . . 98.8(2) ?
    C30 C25 C24 C10 . . . . -81.1(3) ?
    C11 C10 C24 C25 . . . . 18.4(3) ?
    C9 C10 C24 C25 . . . . -100.7(2) ?
    C14 C10 C24 C25 . . . . 139.74(18) ?
    C11 C10 C24 C23 . . . . -110.3(2) ?
    C9 C10 C24 C23 . . . . 130.57(18) ?
    C14 C10 C24 C23 . . . . 11.0(2) ?
    C23 N2 C14 C15 . . . . -166.58(18) ?
    C22 N2 C14 C15 . . . . 64.2(2) ?
    C23 N2 C14 C21 . . . . 82.3(2) ?
    C22 N2 C14 C21 . . . . -46.9(3) ?
    C23 N2 C14 C10 . . . . -38.6(2) ?
    C22 N2 C14 C10 . . . . -167.77(18) ?
    C16 C15 C14 N2 . . . . 57.8(3) ?
    C20 C15 C14 N2 . . . . -115.70(19) ?
    C16 C15 C14 C21 . . . . 175.7(2) ?
    C20 C15 C14 C21 . . . . 2.3(2) ?
    C16 C15 C14 C10 . . . . -60.4(3) ?
    C20 C15 C14 C10 . . . . 126.16(19) ?
    C11 C10 C14 N2 . . . . 139.59(16) ?
    C9 C10 C14 N2 . . . . -103.89(18) ?
    C24 C10 C14 N2 . . . . 15.56(19) ?
    C11 C10 C14 C15 . . . . -98.0(2) ?
    C9 C10 C14 C15 . . . . 18.5(2) ?
    C24 C10 C14 C15 . . . . 137.96(18) ?
    C11 C10 C14 C21 . . . . 19.7(2) ?
    C9 C10 C14 C21 . . . . 136.27(18) ?
    C24 C10 C14 C21 . . . . -104.29(19) ?
    C18 C17 C16 C15 . . . . 0.3(3) ?
    F1 C17 C16 C15 . . . . -179.82(18) ?
    C20 C15 C16 C17 . . . . -1.4(3) ?
    C14 C15 C16 C17 . . . . -174.3(2) ?
    C30 C25 C26 C27 . . . . 1.3(3) ?
    C24 C25 C26 C27 . . . . -178.5(2) ?
    C5 C4 C3 C2 . . . . 1.5(3) ?
    C7 C4 C3 C2 . . . . 179.8(2) ?
    C9 C8 C7 C4 . . . . 179.3(2) ?
    C12 C8 C7 C4 . . . . 0.0(4) ?
    C5 C4 C7 C8 . . . . -18.4(4) ?
    C3 C4 C7 C8 . . . . 163.5(2) ?
    C20 N3 C21 O2 . . . . 177.5(2) ?
    C20 N3 C21 C14 . . . . 2.2(3) ?
    N2 C14 C21 O2 . . . . -60.5(3) ?
    C15 C14 C21 O2 . . . . -177.9(2) ?
    C10 C14 C21 O2 . . . . 54.0(3) ?
    N2 C14 C21 N3 . . . . 114.7(2) ?
    C15 C14 C21 N3 . . . . -2.7(2) ?
    C10 C14 C21 N3 . . . . -130.82(19) ?
    F1 C17 C18 C19 . . . . -179.7(2) ?
    C16 C17 C18 C19 . . . . 0.2(4) ?
    C2 C1 C6 C5 . . . . 0.5(4) ?
    Cl1 C1 C6 C5 . . . . 178.68(18) ?
    C4 C5 C6 C1 . . . . 0.2(4) ?
    C22 N2 C23 C24 . . . . 176.68(19) ?
    C14 N2 C23 C24 . . . . 46.6(2) ?
    C25 C24 C23 N2 . . . . -162.38(18) ?
    C10 C24 C23 N2 . . . . -33.9(2) ?
    C15 C20 C19 C18 . . . . -1.7(3) ?
    N3 C20 C19 C18 . . . . 175.5(2) ?
    C17 C18 C19 C20 . . . . 0.5(3) ?
    C26 C25 C30 C29 . . . . -0.8(3) ?
    C24 C25 C30 C29 . . . . 179.1(2) ?
    C27 C28 C29 C30 . . . . 0.9(4) ?
    Cl2 C28 C29 C30 . . . . 179.04(18) ?
    C25 C30 C29 C28 . . . . -0.3(4) ?
    C29 C28 C27 C26 . . . . -0.4(4) ?
    Cl2 C28 C27 C26 . . . . -178.46(18) ?
    C25 C26 C27 C28 . . . . -0.8(4) ?
    C6 C1 C2 C3 . . . . -0.2(4) ?
    Cl1 C1 C2 C3 . . . . -178.34(19) ?
    C4 C3 C2 C1 . . . . -0.9(4) ?
loop_
    _geom_hbond_atom_site_label_D
    _geom_hbond_atom_site_label_H
    _geom_hbond_atom_site_label_A
    _geom_hbond_site_symmetry_A
    _geom_hbond_distance_DH
    _geom_hbond_distance_HA
    _geom_hbond_distance_DA
    _geom_hbond_angle_DHA
    C11 H11B O2 . 0.97 2.37 2.968(3) 119
    C23 H23A O2 . 0.97 2.58 3.162(3) 119
    C24 H24 O1 . 0.98 2.26 2.787(3) 113
    N3 H1N O1 1_545 0.84(3) 2.50(3) 3.288(3) 157(3)
