# Supplementary material for: 5′′-(4-Chloro­benzyl­idene)-4′-(4-chloro­phen­yl)-5-fluoro-1′,1′′-dimethyl­indoline-3-spiro-2′-pyrrolidine-3′-spiro-3′′-piperidine-2,4′′-dione
Source: Acta Crystallogr Sect E Struct Rep Online. 2011 Mar 5;67(Pt 4):o801–2. doi: 10.1107/S1600536811007550 (PMC3099878; doi:10.1107/S1600536811007550)
Supplement: Supplementary file 2 [file e-67-0o801-Isup2.hkl]

# 
# h,k,l, Fc-squared, Fo-squared, sigma(Fo-squared) and status flag 
# 
data_I
_shelx_title ' f8 in P 21/n' 
_shelx_refln_list_code          4 
_shelx_F_calc_maximum      259.94 
_exptl_crystal_F_000      1144.00 
_reflns_d_resolution_high  0.8419 
 
loop_ 
 _symmetry_equiv_pos_as_xyz 
 'x, y, z' 
 '-x+1/2, y+1/2, -z+1/2' 
 '-x, -y, -z' 
 'x-1/2, -y-1/2, z-1/2' 
 
_cell_length_a    16.6945 
_cell_length_b     8.7055 
_cell_length_c    18.4743 
_cell_angle_alpha  90.000 
_cell_angle_beta  103.269 
_cell_angle_gamma  90.000 
 
_shelx_F_squared_multiplier     1.000 
 
loop_ 
 _refln_index_h 
 _refln_index_k 
 _refln_index_l 
 _refln_F_squared_calc 
 _refln_F_squared_meas 
 _refln_F_squared_sigma 
 _refln_observed_status 
   2   0   0     8688.05     8531.29     24.37 o 
   4   0   0     4808.42     4742.34     26.43 o 
   6   0   0      393.27      404.73     10.94 o 
   8   0   0       20.67       10.34      7.54 o 
  10   0   0     1526.60     1474.47     25.40 o 
  12   0   0        3.21        8.88      5.55 o 
  14   0   0       91.48       92.37      7.74 o 
  16   0   0      520.69      561.44     16.47 o 
  18   0   0       27.50       18.15      9.31 o 
   1   1   0      622.33      598.60      5.61 o 
   2   1   0     2292.61     2299.75     50.86 o 
   3   1   0      836.81      872.81      8.04 o 
   4   1   0      827.05      876.50      9.21 o 
   5   1   0     1641.11     1610.53     13.12 o 
   6   1   0      226.18      263.13      5.46 o 
   7   1   0      545.52      538.33      9.80 o 
   8   1   0      166.06      212.71      4.68 o 
   9   1   0      195.18      192.41      4.41 o 
  10   1   0       40.58       44.17      3.61 o 
  11   1   0     1386.38     1422.78     19.04 o 
  12   1   0        0.29       -2.89      7.44 o 
  13   1   0       39.46       48.65      6.55 o 
  14   1   0       99.76      107.87      6.00 o 
  15   1   0      496.74      497.62     11.30 o 
  16   1   0        0.19        2.60      9.23 o 
  17   1   0       55.22       53.12     21.61 o 
  18   1   0      118.10      147.51      8.01 o 
  19   1   0        7.22       13.85      7.94 o 
   0   2   0     4069.29     4081.91     23.32 o 
   1   2   0    14374.21    14180.95     43.57 o 
   2   2   0     2417.35     2328.87     19.27 o 
   3   2   0    11810.08    11324.25     43.84 o 
   4   2   0     2550.03     2685.83     23.34 o 
   5   2   0      944.74      917.21     15.71 o 
   6   2   0     3249.91     3471.10     30.46 o 
   7   2   0     1720.97     1912.90     24.95 o 
   8   2   0     1749.79     2025.48     27.03 o 
   9   2   0      645.53      603.15     17.36 o 
  10   2   0      140.65      146.23      7.18 o 
  11   2   0        9.67       11.28     10.29 o 
  12   2   0      233.26      216.36      8.59 o 
  13   2   0      616.84      573.41     16.98 o 
  14   2   0      107.84       96.38      8.46 o 
  15   2   0        2.04        0.60     11.50 o 
  16   2   0       42.12       40.10      9.26 o 
  17   2   0       40.07       46.34      9.17 o 
  18   2   0        4.62        8.44     15.57 o 
   1   3   0     1893.85     1960.74     20.65 o 
   2   3   0     2602.53     2492.73     23.56 o 
   3   3   0      471.30      469.00     12.08 o 
   4   3   0      358.38      342.64      9.53 o 
   5   3   0     2012.92     2044.75     24.64 o 
   6   3   0       49.27       53.68      4.54 o 
   7   3   0     1331.42     1367.64     22.80 o 
   8   3   0      370.79      409.14     12.75 o 
   9   3   0       37.54       62.79      5.93 o 
  10   3   0      212.09      211.82      8.06 o 
  11   3   0        5.70        0.90      9.94 o 
  12   3   0      102.00       98.06      7.21 o 
  13   3   0        0.08        2.15     12.44 o 
  14   3   0       32.35       55.34      7.72 o 
  15   3   0      113.96      112.78     10.11 o 
  16   3   0        2.76       -0.69     14.48 o 
  17   3   0       41.60       53.17      9.55 o 
  18   3   0       49.80       63.17      9.64 o 
   0   4   0     7414.22     7490.73     45.78 o 
   1   4   0     3622.46     3712.86     32.74 o 
   2   4   0      423.61      393.05     10.63 o 
   3   4   0      213.25      224.82      6.49 o 
   4   4   0     2871.25     2740.56     30.01 o 
   5   4   0     1750.46     1846.17     26.09 o 
   6   4   0      394.96      353.71     10.85 o 
   7   4   0      204.36      182.91      6.44 o 
   8   4   0      216.72      195.24      7.52 o 
   9   4   0      183.51      167.22      7.65 o 
  10   4   0     2587.04     2469.75     37.41 o 
  11   4   0       56.33       45.29      6.78 o 
  12   4   0      670.81      628.86     18.04 o 
  13   4   0       71.56       77.25      8.01 o 
  14   4   0        0.71        1.25     12.75 o 
  15   4   0       53.45       23.83     14.32 o 
  16   4   0        0.32       -1.48     14.32 o 
  17   4   0        7.56        8.55     16.04 o 
   1   5   0      196.72      213.99      6.87 o 
   2   5   0      723.82      771.07     18.33 o 
   3   5   0       40.87       30.68      4.61 o 
   4   5   0      352.26      355.41     10.72 o 
   5   5   0      123.50      113.23      6.38 o 
   6   5   0        0.05       -2.75      9.24 o 
   7   5   0       19.39       13.78     10.36 o 
   8   5   0       35.65       39.03      6.33 o 
   9   5   0      126.79      115.17      7.90 o 
  10   5   0       69.48       66.01      7.34 o 
  11   5   0       19.05        6.04     12.33 o 
  12   5   0       26.56       19.45     12.28 o 
  13   5   0        0.10      -13.20     13.20 o 
  14   5   0       25.57       20.99     14.28 o 
  15   5   0      164.17      147.76     10.79 o 
  16   5   0        3.48        2.37     15.31 o 
   0   6   0       23.52       10.02      9.58 o 
   1   6   0      535.92      472.38     14.84 o 
   2   6   0       39.26       44.69      5.50 o 
   3   6   0     1621.51     1597.09     28.64 o 
   4   6   0      489.30      474.91     14.12 o 
   5   6   0      157.35      173.31      7.97 o 
   6   6   0       29.22       33.59      6.56 o 
   7   6   0      683.35      676.14     19.51 o 
   8   6   0      668.10      611.94     17.68 o 
   9   6   0       56.40       65.99      7.63 o 
  10   6   0      143.27      129.34      8.75 o 
  11   6   0       82.80       88.90      9.29 o 
  12   6   0       39.58       43.50      8.48 o 
  13   6   0      244.73      233.48     11.79 o 
  14   6   0       44.71       27.66     14.43 o 
  15   6   0        0.16      -15.44     15.44 o 
   1   7   0       34.39       18.91     10.45 o 
   2   7   0       43.23       41.11      6.58 o 
   3   7   0      210.80      207.93      9.00 o 
   4   7   0       78.03       74.85      7.65 o 
   5   7   0       44.56       25.78     13.69 o 
   6   7   0     1257.24     1188.27     30.84 o 
   7   7   0       60.25       53.66      8.30 o 
   8   7   0        7.71       14.86     12.37 o 
   9   7   0       48.96       53.73      8.35 o 
  10   7   0      155.01      154.09      9.98 o 
  11   7   0       12.37       16.54     13.49 o 
  12   7   0        3.45      -10.20     13.81 o 
  13   7   0        0.04        7.70     14.08 o 
  14   7   0       14.20       20.63      9.22 o 
   0   8   0      711.11      725.75     20.86 o 
   1   8   0       28.16       44.96      6.96 o 
   2   8   0        8.11       11.57     12.22 o 
   3   8   0      450.32      438.43     12.49 o 
   4   8   0        1.89        4.81     12.26 o 
   5   8   0       14.56       11.66     14.12 o 
   6   8   0      149.55      163.51     10.47 o 
   7   8   0        0.75       17.10     12.93 o 
   8   8   0       17.28        2.73     13.52 o 
   9   8   0        0.70      -14.66     14.66 o 
  10   8   0      226.38      227.57     12.28 o 
  11   8   0        0.35        4.63     14.05 o 
  12   8   0        0.13       17.90     14.46 o 
   1   9   0       35.87       38.78      8.64 o 
   2   9   0       87.68       87.56      9.73 o 
   3   9   0        2.08       18.48     12.73 o 
   4   9   0      102.48      107.43      9.96 o 
   5   9   0        4.18       11.37     12.87 o 
   6   9   0       48.14       59.39      9.24 o 
   7   9   0       68.05       84.56     10.09 o 
   8   9   0       57.79       44.26      9.55 o 
   9   9   0        8.81      -15.53     15.53 o 
   0  10   0       11.06       22.42     14.52 o 
   1  10   0       46.35       64.76      9.80 o 
   2  10   0       11.87       11.75     14.03 o 
   3  10   0        0.96      -16.31     16.31 o 
   4  10   0        0.27       -1.61     15.28 o 
 -19   0   1       16.17       11.03     15.13 o 
 -17   0   1      102.92      105.33     11.01 o 
 -15   0   1      394.43      399.18     11.59 o 
 -13   0   1      106.66      108.35      7.50 o 
 -11   0   1     1070.81     1123.66     23.94 o 
  -9   0   1       80.62       57.73      4.77 o 
  -7   0   1       36.19       36.43      3.94 o 
  -5   0   1    10466.52     9484.01     41.42 o 
  -3   0   1     3099.34     3121.69     18.51 o 
   3   0   1     6762.52     6621.92     28.02 o 
   5   0   1     1447.59     1427.79     17.43 o 
   7   0   1       72.32       60.17      4.45 o 
   9   0   1      465.24      476.07     13.11 o 
  11   0   1      433.46      411.42     13.05 o 
  13   0   1        5.57       12.91     11.10 o 
  15   0   1      113.03      127.10      9.06 o 
  17   0   1        0.26       16.09     12.93 o 
  19   0   1       52.16       69.23     10.74 o 
 -19   1   1        0.03      -11.32     11.32 o 
 -18   1   1      135.91      123.16      7.63 o 
 -17   1   1      159.91      177.45      8.12 o 
 -16   1   1        9.11        0.59      9.73 o 
 -15   1   1       58.13       62.54      6.18 o 
 -14   1   1       22.86       23.19      8.85 o 
 -13   1   1      155.13      150.14      6.01 o 
 -12   1   1       11.99        3.28      7.24 o 
 -11   1   1      110.62      121.49      4.96 o 
 -10   1   1      278.83      304.49     12.80 o 
  -9   1   1      104.07      104.39      3.76 o 
  -8   1   1     1771.81     1909.70     24.87 o 
  -7   1   1      124.40      130.01      3.43 o 
  -6   1   1     1668.86     1733.30     16.66 o 
  -5   1   1      106.85       98.74      5.21 o 
  -4   1   1    14028.18    14113.06     33.08 o 
  -3   1   1    11350.96    11042.71     25.94 o 
  -2   1   1    24914.44    23630.34    270.33 o 
  -1   1   1    14785.57    14249.22    214.63 o 
   0   1   1      200.22      189.54      2.55 o 
   1   1   1     6585.85     6337.45    174.47 o 
   2   1   1      414.52      470.06     16.77 o 
   3   1   1    15065.08    14873.21    223.00 o 
   4   1   1     4363.21     4588.13    169.69 o 
   5   1   1     1068.12     1070.66     15.95 o 
   6   1   1     1946.67     2033.34     30.77 o 
   7   1   1     1178.14     1112.54     28.84 o 
   8   1   1     6373.99     6665.76     49.69 o 
   9   1   1     2079.31     2105.70     20.40 o 
  10   1   1        3.39       -0.74      6.51 o 
  11   1   1      269.70      274.64      6.24 o 
  12   1   1       38.93       28.87      6.33 o 
  13   1   1      353.41      353.25      7.48 o 
  14   1   1        8.41       16.32      8.12 o 
  15   1   1      206.02      202.73      7.33 o 
  16   1   1      189.65      213.20      8.11 o 
  17   1   1        4.51        8.63     10.18 o 
  18   1   1        1.09       10.07     10.36 o 
 -19   2   1       39.46       41.04      9.91 o 
 -18   2   1        4.34       11.35     15.10 o 
 -17   2   1       15.50        1.41     14.16 o 
 -16   2   1      183.67      158.56     10.94 o 
 -15   2   1      181.58      181.41      9.55 o 
 -14   2   1      173.87      181.97      9.33 o 
 -13   2   1        2.83       -3.51     11.97 o 
 -12   2   1      137.08      126.83      7.68 o 
 -11   2   1      926.99      884.27     23.16 o 
 -10   2   1      919.48      920.75     21.95 o 
  -9   2   1       26.56       45.81      4.77 o 
  -8   2   1      618.77      659.83     16.67 o 
  -7   2   1      228.97      261.65      7.43 o 
  -6   2   1      913.62      838.38     15.95 o 
  -5   2   1      331.88      318.96      9.40 o 
  -4   2   1     8191.95     7981.48     39.27 o 
  -3   2   1    12089.88    12247.28     45.25 o 
  -2   2   1    60292.59    58053.06     92.44 o 
  -1   2   1      417.40      433.00      9.09 o 
   0   2   1     7797.80     7634.37     37.43 o 
   1   2   1        1.12        2.13      5.33 o 
   2   2   1     9714.57     9632.98     38.80 o 
   3   2   1     1087.67     1149.04     15.31 o 
   4   2   1     3694.83     3659.07     27.81 o 
   5   2   1     3003.50     3147.13     27.77 o 
   6   2   1      123.28      139.92      5.08 o 
   7   2   1      478.81      455.91     12.11 o 
   8   2   1      840.72      826.45     18.62 o 
   9   2   1      320.33      337.40     10.00 o 
  10   2   1      243.53      285.28      8.30 o 
  11   2   1      208.18      232.83      8.28 o 
  12   2   1       25.88        4.72     12.02 o 
  13   2   1       11.32       -2.08     12.67 o 
  14   2   1      146.10      134.93      9.04 o 
  15   2   1       37.49       44.58      8.62 o 
  16   2   1       27.05       25.20     14.75 o 
  17   2   1       53.00       62.34      9.35 o 
  18   2   1        1.20      -15.48     15.48 o 
 -18   3   1       18.88       24.97     15.22 o 
 -17   3   1       20.97       16.02     14.46 o 
 -16   3   1        4.44      -14.63     14.63 o 
 -15   3   1        8.82        1.25     13.76 o 
 -14   3   1       24.71       40.14      7.21 o 
 -13   3   1      156.92      144.18      8.41 o 
 -12   3   1      397.36      382.83     12.02 o 
 -11   3   1       22.30       22.29      6.24 o 
 -10   3   1      621.69      620.20     16.89 o 
  -9   3   1       42.25       40.55      5.19 o 
  -8   3   1       60.21       62.30      5.24 o 
  -7   3   1       19.39       29.72      4.41 o 
  -6   3   1     4605.31     4807.39     38.65 o 
  -5   3   1      651.02      705.17     14.88 o 
  -4   3   1        0.00       36.81      3.80 o 
  -3   3   1      843.28      887.58     15.35 o 
  -2   3   1    13110.83    13394.49     53.03 o 
  -1   3   1     2562.95     2499.25     23.18 o 
   0   3   1     2911.49     2851.99     21.85 o 
   1   3   1     1062.21     1077.90     16.04 o 
   2   3   1     1249.87     1290.28     17.70 o 
   3   3   1       82.52       63.48      4.01 o 
   4   3   1      102.47      115.11      4.74 o 
   5   3   1     2775.73     2903.80     29.40 o 
   6   3   1     2965.37     3391.60     33.05 o 
   7   3   1        4.61       14.23      8.50 o 
   8   3   1       20.22       18.44      9.40 o 
   9   3   1      532.87      579.81     15.89 o 
  10   3   1       59.70       62.59      6.76 o 
  11   3   1       68.48       63.46      6.78 o 
  12   3   1       28.48       30.05      6.65 o 
  13   3   1     1508.17     1496.69     32.98 o 
  14   3   1        0.02       -7.74     13.11 o 
  15   3   1      251.71      272.46     11.43 o 
  16   3   1       49.35       49.52      9.15 o 
  17   3   1       24.84       37.19      9.53 o 
  18   3   1        1.08      -12.87     15.04 o 
 -17   4   1        0.08       15.35     14.61 o 
 -16   4   1        5.11       19.67     13.65 o 
 -15   4   1      202.32      190.92     11.30 o 
 -14   4   1       74.83       86.08      9.29 o 
 -13   4   1       27.40       32.67      7.29 o 
 -12   4   1      155.75      146.82      8.68 o 
 -11   4   1      339.13      314.26      9.98 o 
 -10   4   1      198.12      197.68      8.59 o 
  -9   4   1       30.17       33.34      5.80 o 
  -8   4   1     2311.72     2398.08     33.25 o 
  -7   4   1      416.93      431.54     13.27 o 
  -6   4   1     1240.72     1377.17     23.59 o 
  -5   4   1     4441.47     4483.33     39.36 o 
  -4   4   1      116.54      145.00      5.24 o 
  -3   4   1      143.54      126.16      4.95 o 
  -2   4   1     1150.52     1139.08     19.11 o 
  -1   4   1     4660.11     4563.95     36.21 o 
   0   4   1     2608.82     2754.95     22.72 o 
   1   4   1      286.14      292.67      8.59 o 
   2   4   1      187.78      202.71      5.46 o 
   3   4   1       83.44      103.72      4.95 o 
   4   4   1      130.54      122.13      5.12 o 
   5   4   1      323.22      357.58     10.41 o 
   6   4   1       94.23      104.41      5.48 o 
   7   4   1       40.01       53.41      5.21 o 
   8   4   1       36.87       41.20      6.04 o 
   9   4   1       60.80       69.03      6.71 o 
  10   4   1      383.26      358.35     10.83 o 
  11   4   1        0.06       13.14     11.50 o 
  12   4   1      166.79      170.27      9.29 o 
  13   4   1        0.77        4.72     12.98 o 
  14   4   1       38.82       38.67      8.88 o 
  15   4   1        4.10       15.84      7.97 o 
  16   4   1        0.33        4.50     13.76 o 
  17   4   1       27.25       14.23     16.31 o 
 -17   5   1       24.60       29.47      9.02 o 
 -16   5   1       26.21       52.09      9.44 o 
 -15   5   1        1.53       10.14     13.87 o 
 -14   5   1        7.76        9.38     13.45 o 
 -13   5   1       82.63       54.67      8.95 o 
 -12   5   1        3.21        9.89     11.21 o 
 -11   5   1      303.90      255.61     10.09 o 
 -10   5   1       66.04       66.80      7.59 o 
  -9   5   1       41.13       35.67      6.94 o 
  -8   5   1       58.56       70.00      6.58 o 
  -7   5   1       68.24       63.57      6.49 o 
  -6   5   1       10.24       13.40      5.46 o 
  -5   5   1     1124.01     1153.04     23.52 o 
  -4   5   1      145.31      164.27      6.18 o 
  -3   5   1      551.76      527.18     13.99 o 
  -2   5   1     1563.24     1586.02     25.17 o 
  -1   5   1       27.46       45.72      4.90 o 
   0   5   1      631.96      630.56     12.30 o 
   1   5   1      150.58      174.14      5.93 o 
   2   5   1     1782.59     1696.98     26.00 o 
   3   5   1      416.32      415.41     12.55 o 
   4   5   1      101.84      101.99      5.46 o 
   5   5   1      672.16      698.59     19.07 o 
   6   5   1      628.05      609.77     16.34 o 
   7   5   1      210.16      207.99      5.72 o 
   8   5   1      239.40      238.96      9.02 o 
   9   5   1     1177.48     1139.80     27.55 o 
  10   5   1      171.31      173.71      8.73 o 
  11   5   1      118.55      115.69      8.17 o 
  12   5   1      117.31      117.73      8.86 o 
  13   5   1      167.36      126.21     10.11 o 
  14   5   1        9.90       11.01     14.28 o 
  15   5   1       55.77       66.68      9.64 o 
  16   5   1       62.11       73.71     10.70 o 
 -15   6   1       25.58       24.17      9.64 o 
 -14   6   1       30.60       26.63     15.15 o 
 -13   6   1       18.44       20.68      8.62 o 
 -12   6   1       52.70       57.64      8.91 o 
 -11   6   1       39.74       10.94     13.31 o 
 -10   6   1      587.95      576.30     17.90 o 
  -9   6   1      225.55      224.20      9.91 o 
  -8   6   1       88.12       89.22      8.21 o 
  -7   6   1       50.79       50.89      7.38 o 
  -6   6   1      458.00      459.20     13.14 o 
  -5   6   1        9.21       14.23      9.82 o 
  -4   6   1      213.41      210.48      8.15 o 
  -3   6   1       45.10       51.51      5.93 o 
  -2   6   1       84.69       83.29      6.09 o 
  -1   6   1        3.80       -3.22      8.97 o 
   0   6   1      133.00      137.77      4.86 o 
   1   6   1        0.12       -9.13      9.13 o 
   2   6   1       42.18       28.33      5.93 o 
   3   6   1       30.75       29.87      6.11 o 
   4   6   1      217.12      228.00      8.23 o 
   5   6   1       17.53       13.56     10.32 o 
   6   6   1       45.20       49.34      6.71 o 
   7   6   1       64.79       66.42      7.34 o 
   8   6   1     2002.24     1971.60     37.26 o 
   9   6   1        1.02       -9.42     11.77 o 
  10   6   1        3.81      -11.84     11.84 o 
  11   6   1       41.17       49.77      8.57 o 
  12   6   1       56.44       45.87      9.24 o 
  13   6   1       11.93        2.13     13.58 o 
  14   6   1       21.06       10.49     14.63 o 
  15   6   1       35.22       20.97     17.25 o 
 -14   7   1        5.62       17.90     14.32 o 
 -13   7   1       10.47      -12.96     14.97 o 
 -12   7   1        6.10       -9.40     15.10 o 
 -11   7   1       67.15       72.17      9.09 o 
 -10   7   1        6.02        8.41     12.71 o 
  -9   7   1        8.01      -12.96     12.96 o 
  -8   7   1      194.83      201.80      9.42 o 
  -7   7   1      235.15      232.79     10.16 o 
  -6   7   1        0.41      -11.97     12.40 o 
  -5   7   1      133.87      128.15      8.26 o 
  -4   7   1        0.85       -3.07     11.21 o 
  -3   7   1      123.47      142.68      7.88 o 
  -2   7   1      265.53      272.10      9.42 o 
  -1   7   1        9.26        4.36     10.27 o 
   0   7   1       10.26       15.59      7.22 o 
   1   7   1       79.96       82.44      6.94 o 
   2   7   1       27.14       32.31      6.40 o 
   3   7   1      589.85      622.64     18.01 o 
   4   7   1      466.01      440.67     13.38 o 
   5   7   1      501.36      467.93     13.52 o 
   6   7   1       56.86       79.62      8.30 o 
   7   7   1        8.38        2.30     12.28 o 
   8   7   1       64.70       69.59      7.59 o 
   9   7   1        2.61        7.56     12.06 o 
  10   7   1        2.46      -11.90     13.27 o 
  11   7   1        4.49      -12.55     13.22 o 
  12   7   1       21.80       -3.69     14.03 o 
  13   7   1       53.87       73.13     10.18 o 
 -12   8   1       44.26       20.99     15.48 o 
 -11   8   1       36.32       49.48      9.53 o 
 -10   8   1       18.05       24.95     14.68 o 
  -9   8   1       24.29       18.30     14.03 o 
  -8   8   1      417.34      380.75     13.83 o 
  -7   8   1      252.68      265.77     11.99 o 
  -6   8   1      278.59      272.80     12.08 o 
  -5   8   1      198.55      226.75     10.61 o 
  -4   8   1       71.76       70.00      8.28 o 
  -3   8   1       11.28      -13.49     14.03 o 
  -2   8   1       58.86       52.05      7.43 o 
  -1   8   1       57.51       76.24      7.68 o 
   0   8   1       43.28       58.82      5.09 o 
   1   8   1        8.88       -2.30     11.75 o 
   2   8   1      206.91      196.58      9.49 o 
   3   8   1      146.96      170.04      9.22 o 
   4   8   1      144.24      136.61      9.13 o 
   5   8   1        0.03        6.80     12.84 o 
   6   8   1       36.94       22.09      8.68 o 
   7   8   1       17.32       12.62     13.43 o 
   8   8   1        1.69       -5.50     12.69 o 
   9   8   1        0.15       -2.86     13.74 o 
  10   8   1       35.64       38.38      9.09 o 
  11   8   1        0.86        7.03     13.87 o 
  -9   9   1        6.49       29.56     15.06 o 
  -8   9   1       43.88       52.72      9.47 o 
  -7   9   1       10.65      -14.79     14.79 o 
  -6   9   1       43.42       47.93      8.93 o 
  -5   9   1       81.61       64.78      9.76 o 
  -4   9   1      198.05      188.93     11.17 o 
  -3   9   1       39.59       35.15      8.75 o 
  -2   9   1        1.60        0.00     13.56 o 
  -1   9   1       20.12       36.30      8.17 o 
   0   9   1       28.67       20.85      9.76 o 
   1   9   1        7.10       -5.39     14.63 o 
   2   9   1       99.70      101.39      9.40 o 
   3   9   1       54.72       61.94      9.42 o 
   4   9   1        1.35        6.98     12.20 o 
   5   9   1       17.24       -8.57     14.63 o 
   6   9   1        3.90        1.48     15.06 o 
   7   9   1       25.83       43.90      9.04 o 
   8   9   1       23.61       22.71     14.46 o 
   9   9   1        4.02       -0.81     14.30 o 
  -5  10   1       56.53       30.10     15.71 o 
  -4  10   1        1.01       20.01     14.14 o 
  -3  10   1      104.74       99.91     10.65 o 
  -2  10   1       11.11       22.71     14.34 o 
  -1  10   1      102.25      112.69     10.76 o 
   0  10   1       95.94       99.26      8.28 o 
   1  10   1       23.78        7.03     15.35 o 
   2  10   1        0.40      -15.22     15.22 o 
   3  10   1        9.88       19.07     15.08 o 
   4  10   1      162.62      198.95     12.04 o 
 -18   0   2       91.88       86.20     10.83 o 
 -16   0   2        8.79       -5.64     13.72 o 
 -14   0   2        0.03      -12.02     12.02 o 
 -12   0   2      202.77      193.96      7.72 o 
 -10   0   2        8.11        0.34      7.88 o 
  -8   0   2     6021.45     5949.25     42.09 o 
  -6   0   2      131.92      136.79      4.56 o 
  -4   0   2      700.94      804.16     11.84 o 
  -2   0   2     3351.31     3348.79     16.81 o 
   0   0   2     6592.19     6175.73    111.58 o 
   2   0   2    21029.18    21293.13     46.79 o 
   4   0   2      297.83      279.80      8.01 o 
   6   0   2      199.90      234.51      6.67 o 
   8   0   2      288.35      301.49      8.86 o 
  10   0   2      492.13      504.74     14.77 o 
  12   0   2      177.55      165.21      8.06 o 
  14   0   2       45.80       42.47      7.94 o 
  16   0   2       54.27       42.11      9.24 o 
  18   0   2      115.47      116.61     10.96 o 
 -19   1   2        9.12        5.46     11.10 o 
 -18   1   2        2.57        1.10     21.56 o 
 -17   1   2      215.71      236.46      8.38 o 
 -16   1   2       27.60       33.02     18.09 o 
 -15   1   2       55.28       55.41     32.41 o 
 -14   1   2      251.34      253.21      6.88 o 
 -13   1   2      737.18      770.22     15.29 o 
 -12   1   2       12.91       16.68      5.13 o 
 -11   1   2       44.63       53.82      7.24 o 
 -10   1   2      301.16      312.89      6.43 o 
  -9   1   2       35.99       37.75      4.54 o 
  -8   1   2     2332.21     2376.62     19.48 o 
  -7   1   2       60.55       66.90      5.24 o 
  -6   1   2     2714.04     2587.60     17.45 o 
  -5   1   2       27.70       26.62      2.41 o 
  -4   1   2    15960.11    15572.35     44.52 o 
  -3   1   2     9656.52     9347.34     24.44 o 
  -2   1   2     3841.39     3815.53     27.88 o 
  -1   1   2     3326.35     3204.13     15.61 o 
   0   1   2     1334.96     1279.54      9.78 o 
   1   1   2     1624.65     1476.28     68.45 o 
   2   1   2      938.14      891.50     33.29 o 
   3   1   2     7180.90     7027.15    222.29 o 
   4   1   2     3443.10     3516.79     61.25 o 
   5   1   2       10.57        7.34      4.97 o 
   6   1   2     2207.78     2206.34     80.80 o 
   7   1   2     2905.72     2965.93     63.57 o 
   8   1   2      326.88      347.19      7.43 o 
   9   1   2       86.40      100.61      6.12 o 
  10   1   2       57.80       65.00      4.56 o 
  11   1   2     1627.79     1683.15     39.18 o 
  12   1   2      441.29      434.14     13.12 o 
  13   1   2      190.58      189.75      6.38 o 
  14   1   2      223.10      243.07      7.10 o 
  15   1   2       56.22       40.88     11.97 o 
  16   1   2        0.15        6.71      9.43 o 
  17   1   2       17.38       23.10     18.16 o 
  18   1   2       21.85        9.50      8.41 o 
 -19   2   2       10.78       28.87     14.70 o 
 -18   2   2        1.79      -15.66     15.66 o 
 -17   2   2       78.40       86.20      9.69 o 
 -16   2   2       11.79       27.37      8.28 o 
 -15   2   2       10.30       23.20     12.58 o 
 -14   2   2       81.45       83.98      7.94 o 
 -13   2   2      509.49      526.37     14.61 o 
 -12   2   2        0.60       -5.42     10.70 o 
 -11   2   2      511.10      476.94     15.15 o 
 -10   2   2      695.55      679.50     18.71 o 
  -9   2   2       49.72       42.87      4.88 o 
  -8   2   2      200.91      176.02      5.71 o 
  -7   2   2     5620.57     6024.10     42.18 o 
  -6   2   2      154.72      167.67      4.92 o 
  -5   2   2     1851.66     2045.13     22.11 o 
  -4   2   2     2835.32     2895.95     24.44 o 
  -3   2   2      727.54      651.64     11.97 o 
  -2   2   2     8457.82     8785.02     37.10 o 
  -1   2   2      478.29      452.89      9.69 o 
   0   2   2       59.06       61.42      2.84 o 
   1   2   2      303.14      338.05      8.91 o 
   2   2   2       70.92       56.48      3.54 o 
   3   2   2     1170.05     1281.15     16.67 o 
   4   2   2     4153.81     4462.94     31.60 o 
   5   2   2      359.16      381.04      9.98 o 
   6   2   2      103.02       90.72      4.79 o 
   7   2   2      235.90      224.87      6.78 o 
   8   2   2       14.48        3.89      8.44 o 
   9   2   2       91.80       87.18      5.64 o 
  10   2   2       20.44       27.73      5.97 o 
  11   2   2      118.98      110.14      7.21 o 
  12   2   2       90.14       84.74      7.56 o 
  13   2   2       39.10       25.13     12.89 o 
  14   2   2        3.36       19.71     12.04 o 
  15   2   2       45.62       57.08      8.57 o 
  16   2   2        1.29      -14.86     14.86 o 
  17   2   2      112.19       88.59     10.65 o 
  18   2   2        0.93       -7.97     15.40 o 
 -18   3   2        0.00      -10.81     14.37 o 
 -17   3   2       62.63       65.70      9.22 o 
 -16   3   2      121.94      128.44     10.02 o 
 -15   3   2       32.10       19.98     13.96 o 
 -14   3   2       34.67       31.19      7.61 o 
 -13   3   2        5.15       12.11     12.08 o 
 -12   3   2      155.06      165.75      8.32 o 
 -11   3   2        1.76        3.54      9.82 o 
 -10   3   2      501.82      521.38     15.57 o 
  -9   3   2      575.43      635.91     17.68 o 
  -8   3   2      525.36      516.28     14.37 o 
  -7   3   2     8191.95     8748.86     54.51 o 
  -6   3   2      996.84     1047.47     19.31 o 
  -5   3   2     2801.59     3048.38     29.43 o 
  -4   3   2      177.84      155.34      5.01 o 
  -3   3   2     1757.95     1637.73     20.36 o 
  -2   3   2     1360.50     1507.12     19.04 o 
  -1   3   2      122.41      131.76      4.45 o 
   0   3   2      225.72      224.65     13.62 o 
   1   3   2      381.12      438.16     11.52 o 
   2   3   2     4706.51     4634.01     32.85 o 
   3   3   2     4440.40     4401.36     33.14 o 
   4   3   2        5.53        0.98      6.89 o 
   5   3   2     1413.09     1444.48     21.66 o 
   6   3   2     5519.30     5618.76     43.28 o 
   7   3   2     2670.81     2687.55     32.22 o 
   8   3   2      698.56      788.54     20.03 o 
   9   3   2      251.21      286.45      8.41 o 
  10   3   2      194.51      182.71      7.99 o 
  11   3   2        2.63        1.90     10.94 o 
  12   3   2       75.36       75.77      7.72 o 
  13   3   2       92.23       79.04      8.73 o 
  14   3   2      227.01      230.15     10.34 o 
  15   3   2        1.55       20.65     12.98 o 
  16   3   2       11.21        1.45     14.14 o 
  17   3   2        8.47      -13.81     14.05 o 
 -18   4   2       71.00       77.27     11.01 o 
 -17   4   2        0.04      -14.46     14.77 o 
 -16   4   2        0.15       -5.77     14.97 o 
 -15   4   2       69.80       65.12      8.95 o 
 -14   4   2        2.96        6.11     13.11 o 
 -13   4   2      142.29      122.16      8.73 o 
 -12   4   2      749.22      712.24     20.90 o 
 -11   4   2        1.84       -5.82     11.52 o 
 -10   4   2      108.46       95.64      7.25 o 
  -9   4   2       10.09        6.58     10.16 o 
  -8   4   2      853.68      832.49     20.79 o 
  -7   4   2       82.19       79.66      5.39 o 
  -6   4   2     1997.65     2009.46     27.93 o 
  -5   4   2      220.76      176.31      5.86 o 
  -4   4   2       45.69       50.44      4.34 o 
  -3   4   2      119.34      108.84      4.79 o 
  -2   4   2        1.68       10.63      3.83 o 
  -1   4   2      169.46      165.01      5.26 o 
   0   4   2       79.77       70.07      3.08 o 
   1   4   2       26.85       28.62      3.98 o 
   2   4   2       19.92       10.63      7.38 o 
   3   4   2      367.65      371.46     11.08 o 
   4   4   2     1026.62     1065.17     20.03 o 
   5   4   2       36.97       56.32      4.74 o 
   6   4   2        6.15       -7.68      8.48 o 
   7   4   2      814.77      834.19     20.83 o 
   8   4   2      735.07      751.80     20.70 o 
   9   4   2      550.41      580.84     17.28 o 
  10   4   2      672.89      652.42     18.98 o 
  11   4   2       51.58       46.90      7.38 o 
  12   4   2      989.24      934.62     27.52 o 
  13   4   2        1.63       -7.25     12.64 o 
  14   4   2      404.98      387.03     13.18 o 
  15   4   2        2.45        0.72     14.50 o 
  16   4   2       25.78       35.60      9.42 o 
  17   4   2        0.45       -9.67     14.63 o 
 -17   5   2       11.09        9.73     15.40 o 
 -16   5   2       45.44       32.49     17.79 o 
 -15   5   2       22.03       15.06     15.17 o 
 -14   5   2       44.61       36.07      8.55 o 
 -13   5   2       20.04       19.24     12.91 o 
 -12   5   2        2.31      -12.73     12.73 o 
 -11   5   2       95.17      106.72      8.15 o 
 -10   5   2      104.34       96.18      8.44 o 
  -9   5   2       22.66       24.61     12.73 o 
  -8   5   2      171.13      174.16      8.08 o 
  -7   5   2      752.30      796.85     21.62 o 
  -6   5   2      238.02      232.70      7.70 o 
  -5   5   2      778.80      727.19     19.18 o 
  -4   5   2      706.78      729.54     19.20 o 
  -3   5   2      128.97      121.60      5.46 o 
  -2   5   2     4265.60     4340.76     40.91 o 
  -1   5   2      966.85      951.14     20.05 o 
   0   5   2       91.20       85.34      5.64 o 
   1   5   2       35.42       63.19      4.97 o 
   2   5   2     1083.41     1148.81     22.00 o 
   3   5   2     1128.22     1099.58     21.84 o 
   4   5   2       13.31        4.05      8.53 o 
   5   5   2        1.94       14.68      9.00 o 
   6   5   2      971.67      920.93     22.80 o 
   7   5   2      414.88      433.96     13.83 o 
   8   5   2      601.66      557.50     15.82 o 
   9   5   2       43.62       19.47     12.33 o 
  10   5   2       22.22       12.26     12.02 o 
  11   5   2      105.20       99.51      8.23 o 
  12   5   2        4.26       12.26     12.60 o 
  13   5   2       11.90       -0.65     14.10 o 
  14   5   2        0.44      -14.30     14.30 o 
  15   5   2       56.80       53.44      9.49 o 
  16   5   2       39.19       31.06     17.48 o 
 -16   6   2       37.53       41.71     10.09 o 
 -15   6   2       13.48       -4.68     14.93 o 
 -14   6   2       23.71       20.56     14.57 o 
 -13   6   2      297.50      312.00     12.51 o 
 -12   6   2        0.02       -7.09     12.93 o 
 -11   6   2       82.96       83.02      8.10 o 
 -10   6   2      204.09      187.70      9.44 o 
  -9   6   2      430.47      404.51     11.79 o 
  -8   6   2     1350.06     1330.67     30.81 o 
  -7   6   2     1867.01     1845.63     34.17 o 
  -6   6   2      117.26      105.55      7.47 o 
  -5   6   2        9.91        7.43      5.71 o 
  -4   6   2      425.41      396.59     11.84 o 
  -3   6   2      450.33      427.09     11.88 o 
  -2   6   2       58.95       76.31      6.18 o 
  -1   6   2      110.06      101.75      6.31 o 
   0   6   2       69.60       72.60      4.32 o 
   1   6   2      396.68      398.24     12.53 o 
   2   6   2       69.07       73.35      6.47 o 
   3   6   2       12.16        5.15     10.07 o 
   4   6   2       90.18       81.74      6.71 o 
   5   6   2      850.19      840.21     23.83 o 
   6   6   2      429.07      420.60     12.40 o 
   7   6   2      915.71      830.66     22.47 o 
   8   6   2       69.01       49.74      7.59 o 
   9   6   2        0.58        9.04     11.30 o 
  10   6   2       14.53       20.92     12.15 o 
  11   6   2      239.35      247.02     11.12 o 
  12   6   2        1.06      -13.27     13.27 o 
  13   6   2        0.66       13.76      7.88 o 
  14   6   2        0.23       21.37     13.96 o 
  15   6   2        3.61        0.00     16.07 o 
 -14   7   2       26.57       23.03      8.77 o 
 -13   7   2        2.33        8.35     13.63 o 
 -12   7   2       40.86       46.07      8.86 o 
 -11   7   2       52.18        9.51     14.25 o 
 -10   7   2       22.75       32.42      8.08 o 
  -9   7   2        0.12       -8.01     12.69 o 
  -8   7   2      183.81      188.15      9.94 o 
  -7   7   2      848.57      796.38     22.22 o 
  -6   7   2       11.23       -7.07     12.71 o 
  -5   7   2       33.72       43.01      6.98 o 
  -4   7   2       41.69       41.87      7.07 o 
  -3   7   2      627.18      613.65     18.48 o 
  -2   7   2      384.47      397.89     12.08 o 
  -1   7   2       14.75        2.44     10.83 o 
   0   7   2        4.00        6.09      7.23 o 
   1   7   2       44.87       48.69      6.82 o 
   2   7   2      451.55      426.22     13.25 o 
   3   7   2       50.74       51.22      7.07 o 
   4   7   2        8.23        3.67     11.35 o 
   5   7   2       59.26       58.69      7.90 o 
   6   7   2      443.56      445.35     12.91 o 
   7   7   2      388.34      360.99     11.52 o 
   8   7   2      117.40      100.63      9.22 o 
   9   7   2       11.69       24.97     12.69 o 
  10   7   2       93.84      105.87      9.24 o 
  11   7   2        1.14       -8.50     13.11 o 
  12   7   2        6.56       17.28     14.10 o 
  13   7   2       35.41       50.24      9.64 o 
 -12   8   2        6.11       -7.23     15.31 o 
 -11   8   2      280.19      282.35     12.87 o 
 -10   8   2       55.53       59.21      9.73 o 
  -9   8   2        3.02       -2.80     14.10 o 
  -8   8   2       41.46       24.32     15.08 o 
  -7   8   2      384.90      364.03     12.89 o 
  -6   8   2        0.79      -13.61     13.61 o 
  -5   8   2      927.16      890.09     24.41 o 
  -4   8   2       17.98       22.24     12.51 o 
  -3   8   2      196.35      211.87      9.62 o 
  -2   8   2        0.01       11.23      6.44 o 
  -1   8   2        0.21        9.24     11.39 o 
   0   8   2      433.11      400.17      8.60 o 
   1   8   2       50.13       45.67      7.54 o 
   2   8   2      104.53      110.83      8.53 o 
   3   8   2      292.04      272.33     10.49 o 
   4   8   2        6.94      -13.56     13.56 o 
   5   8   2       66.20       72.48      8.88 o 
   6   8   2      175.87      176.47     10.05 o 
   7   8   2       39.81       53.97      8.17 o 
   8   8   2       23.53       27.19      8.62 o 
   9   8   2       37.56       50.08      8.82 o 
  10   8   2        0.34       11.37     14.08 o 
  11   8   2       40.25       53.82      9.42 o 
  -9   9   2        1.65       -0.81     13.92 o 
  -8   9   2       22.70       27.75     15.80 o 
  -7   9   2       29.98       45.85      9.35 o 
  -6   9   2       38.52       57.64      9.20 o 
  -5   9   2        8.63        4.97     14.01 o 
  -4   9   2      201.04      221.11     11.50 o 
  -3   9   2       41.07       29.60      9.51 o 
  -2   9   2       60.11       46.12      8.93 o 
  -1   9   2       13.09       23.65     11.90 o 
   0   9   2        0.74        0.93     21.85 o 
   1   9   2      164.75      157.38     10.45 o 
   2   9   2       26.01       43.90      8.68 o 
   3   9   2       58.70       62.75      8.97 o 
   4   9   2        5.35       15.35      7.83 o 
   5   9   2       76.16       85.53      9.62 o 
   6   9   2       99.74      111.39     10.27 o 
   7   9   2        1.33       -1.54     14.41 o 
   8   9   2       10.93       20.59     14.03 o 
  -5  10   2       15.49       23.20      9.31 o 
  -4  10   2       16.52       18.93      9.17 o 
  -3  10   2       48.58       43.39      9.78 o 
  -2  10   2       16.59       15.91      9.31 o 
  -1  10   2      101.84       88.25     10.79 o 
   0  10   2       31.77       29.40     12.09 o 
   1  10   2       39.45       43.52      9.76 o 
   2  10   2        0.63       -8.70     14.25 o 
   3  10   2        7.38       20.81     14.70 o 
   4  10   2       55.09       67.56     10.27 o 
 -19   0   3        4.53      -15.95     15.95 o 
 -17   0   3      391.63      426.55     13.85 o 
 -15   0   3       34.54       39.70      7.79 o 
 -13   0   3      120.30      124.15      7.68 o 
 -11   0   3       73.07       87.40      6.09 o 
  -9   0   3      375.45      408.83     11.93 o 
  -7   0   3      495.94      512.81     13.02 o 
  -5   0   3     2262.25     2100.82     20.32 o 
  -3   0   3      990.36     1066.29     12.40 o 
  -1   0   3    28574.15    27005.96     49.14 o 
   1   0   3      188.95      176.06      5.44 o 
   3   0   3      392.56      329.48      9.40 o 
   5   0   3     6757.63     6937.95     39.52 o 
   7   0   3     1073.65     1165.82     20.12 o 
   9   0   3        0.16        5.57      8.35 o 
  11   0   3      293.35      311.29      9.26 o 
  13   0   3     1060.49     1050.36     27.70 o 
  15   0   3      486.93      520.91     16.96 o 
  17   0   3       31.01       49.25      9.69 o 
 -19   1   3       19.88       18.30     10.74 o 
 -18   1   3       16.34       27.42     14.95 o 
 -17   1   3      142.53      149.82      7.68 o 
 -16   1   3       25.51       35.22      9.05 o 
 -15   1   3      424.36      404.60      8.92 o 
 -14   1   3      495.08      519.61     18.09 o 
 -13   1   3      297.83      314.41     13.56 o 
 -12   1   3      339.45      354.21      7.43 o 
 -11   1   3      110.08      104.73      4.76 o 
 -10   1   3      723.66      761.76     13.49 o 
  -9   1   3      135.85      120.38      4.14 o 
  -8   1   3      586.53      526.23     10.06 o 
  -7   1   3     1778.18     1673.09     15.38 o 
  -6   1   3       20.43       19.32      2.58 o 
  -5   1   3     1595.16     1493.08     12.68 o 
  -4   1   3     1721.64     1760.41     12.68 o 
  -3   1   3      577.10      610.03      8.02 o 
  -2   1   3        0.57       -3.22      6.66 o 
  -1   1   3     1699.98     1674.47     10.11 o 
   0   1   3     2322.19     2181.96     35.08 o 
   1   1   3     3112.86     2974.36    109.74 o 
   2   1   3     4088.36     3863.48    142.32 o 
   3   1   3        1.41       11.32      2.89 o 
   4   1   3        5.60        7.94      4.79 o 
   5   1   3     3724.45     3832.22    107.35 o 
   6   1   3      370.50      384.00     15.08 o 
   7   1   3     1453.54     1512.58     23.50 o 
   8   1   3        7.31       14.09      9.22 o 
   9   1   3      539.33      581.26     28.27 o 
  10   1   3      658.05      703.73     22.75 o 
  11   1   3       49.55       67.12      4.75 o 
  12   1   3        3.07        7.38      8.25 o 
  13   1   3      143.74      141.46      6.19 o 
  14   1   3       84.19       91.22      8.65 o 
  15   1   3       39.71       44.95      6.37 o 
  16   1   3        1.36      -20.07     24.73 o 
  17   1   3        1.79       -4.28     10.52 o 
  18   1   3        6.13       -5.76     10.96 o 
 -19   2   3        0.43       -3.98     14.86 o 
 -18   2   3        4.81      -15.13     15.13 o 
 -17   2   3       21.35       33.25      8.64 o 
 -16   2   3        7.30       15.53     13.36 o 
 -15   2   3       17.63        1.19     12.58 o 
 -14   2   3      133.68      116.52      8.77 o 
 -13   2   3        9.23       21.44      6.47 o 
 -12   2   3       30.82       34.12      6.15 o 
 -11   2   3      362.03      334.85     10.16 o 
 -10   2   3       45.17       33.01      5.17 o 
  -9   2   3        3.64        5.62      7.09 o 
  -8   2   3       80.74      104.57      5.01 o 
  -7   2   3      277.60      223.70      6.38 o 
  -6   2   3     1644.66     1852.24     22.62 o 
  -5   2   3     5457.54     5462.03     35.67 o 
  -4   2   3      533.31      570.23     12.62 o 
  -3   2   3     6316.76     6243.44     33.86 o 
  -2   2   3       16.01       14.79      3.13 o 
  -1   2   3     3264.69     3315.47     23.54 o 
   0   2   3      234.15      246.68      6.82 o 
   1   2   3      437.92      459.40     10.36 o 
   2   2   3      253.87      309.97      8.44 o 
   3   2   3      413.18      518.63     12.17 o 
   4   2   3      112.43       97.50      4.54 o 
   5   2   3       83.98      101.79      4.81 o 
   6   2   3     2912.27     3059.68     30.99 o 
   7   2   3        1.90        6.42      7.68 o 
   8   2   3      423.93      474.64     13.54 o 
   9   2   3      104.45      101.32      6.58 o 
  10   2   3      211.04      210.01      8.23 o 
  11   2   3       15.34       19.11      6.22 o 
  12   2   3      442.38      464.59     13.90 o 
  13   2   3       54.01       54.17      7.59 o 
  14   2   3        8.41        2.39     13.14 o 
  15   2   3        6.18       17.01     13.05 o 
  16   2   3       44.39       41.78      9.33 o 
  17   2   3        6.97       28.08      8.64 o 
  18   2   3        4.39       13.85     15.69 o 
 -18   3   3       21.29       25.31     14.84 o 
 -17   3   3        2.59       16.47     14.23 o 
 -16   3   3       25.92       10.16     14.01 o 
 -15   3   3      262.39      282.44     11.97 o 
 -14   3   3       15.84        2.84     12.64 o 
 -13   3   3      426.33      419.57     12.46 o 
 -12   3   3       25.21       28.17      6.49 o 
 -11   3   3      296.80      315.38      9.64 o 
 -10   3   3      871.23      833.77     21.75 o 
  -9   3   3     1330.45     1347.61     25.02 o 
  -8   3   3       78.88       57.33      4.95 o 
  -7   3   3        3.63        3.36      7.47 o 
  -6   3   3      677.07      856.84     17.41 o 
  -5   3   3       32.58       49.81      4.23 o 
  -4   3   3    10268.27    10299.77     51.47 o 
  -3   3   3     4368.11     4289.12     32.27 o 
  -2   3   3      286.27      295.96      9.00 o 
  -1   3   3      870.73      915.06     15.51 o 
   0   3   3      685.99      681.37      9.70 o 
   1   3   3      799.08      782.64     14.63 o 
   2   3   3     1736.16     1745.83     21.44 o 
   3   3   3      149.88      120.86      4.61 o 
   4   3   3      524.54      561.86     14.34 o 
   5   3   3      280.09      276.83      8.66 o 
   6   3   3      179.90      181.19      6.24 o 
   7   3   3      188.00      223.39      6.67 o 
   8   3   3        1.52        3.74      9.00 o 
   9   3   3      759.14      810.90     21.97 o 
  10   3   3      169.55      163.06      7.76 o 
  11   3   3      342.20      326.41     10.58 o 
  12   3   3      175.53      197.07      9.49 o 
  13   3   3        3.70       -0.58     12.35 o 
  14   3   3        0.02      -13.65     13.65 o 
  15   3   3       47.04       54.82      9.11 o 
  16   3   3       37.80       21.55     15.22 o 
  17   3   3       15.10       20.30      9.06 o 
 -18   4   3       38.84       56.82     10.25 o 
 -17   4   3        7.55       -3.02     14.25 o 
 -16   4   3       71.45       72.12      9.89 o 
 -15   4   3       51.98       56.84      9.33 o 
 -14   4   3       12.45      -10.96     12.64 o 
 -13   4   3        7.37        6.22     12.31 o 
 -12   4   3      383.74      397.98     12.51 o 
 -11   4   3       75.86       68.68      7.43 o 
 -10   4   3      219.07      203.34      8.17 o 
  -9   4   3      689.38      661.49     17.25 o 
  -8   4   3       32.65       47.26      5.80 o 
  -7   4   3       30.90       45.22      4.74 o 
  -6   4   3      507.59      452.96     13.36 o 
  -5   4   3      446.96      469.51     12.49 o 
  -4   4   3        9.16       10.29      6.80 o 
  -3   4   3      144.45      153.42      5.17 o 
  -2   4   3     1351.71     1502.15     22.09 o 
  -1   4   3       21.81       14.70      3.87 o 
   0   4   3      186.37      185.89      3.90 o 
   1   4   3       97.68      136.10      5.12 o 
   2   4   3      235.58      228.58      6.67 o 
   3   4   3      136.26      134.80      5.19 o 
   4   4   3      112.01      124.98      5.50 o 
   5   4   3     1760.23     1753.37     26.90 o 
   6   4   3      858.85      877.60     20.94 o 
   7   4   3      204.92      199.04      7.59 o 
   8   4   3        6.84       10.49      9.96 o 
   9   4   3      141.35      135.16      7.88 o 
  10   4   3       15.14        5.42     11.57 o 
  11   4   3      661.19      625.15     18.17 o 
  12   4   3       50.88       44.17      8.01 o 
  13   4   3       62.49       66.50      8.88 o 
  14   4   3        3.69       -6.67     13.29 o 
  15   4   3       31.44       22.42     14.84 o 
  16   4   3        0.10      -14.10     15.82 o 
 -17   5   3       34.83       49.59     10.14 o 
 -16   5   3       47.56       59.16      9.47 o 
 -15   5   3       54.49       42.83      9.49 o 
 -14   5   3       56.71       50.55      8.97 o 
 -13   5   3        2.09        6.80     12.93 o 
 -12   5   3      110.57      133.30      8.48 o 
 -11   5   3       16.20        6.47     12.17 o 
 -10   5   3     1492.15     1544.37     32.56 o 
  -9   5   3     1629.38     1600.99     31.26 o 
  -8   5   3       20.42        5.06      6.33 o 
  -7   5   3      275.33      273.36      8.57 o 
  -6   5   3       26.85       26.74      5.75 o 
  -5   5   3     2020.79     2017.45     30.21 o 
  -4   5   3        1.34        0.36      8.17 o 
  -3   5   3      327.43      322.86      9.42 o 
  -2   5   3       12.57       27.28      4.65 o 
  -1   5   3     1232.64     1400.22     24.03 o 
   0   5   3     1191.66     1187.33     16.10 o 
   1   5   3        0.43       -5.50      7.94 o 
   2   5   3     1096.84     1038.83     21.71 o 
   3   5   3      341.32      359.35     11.35 o 
   4   5   3      431.22      469.00     13.96 o 
   5   5   3       55.94       63.66      5.89 o 
   6   5   3      608.62      644.50     17.03 o 
   7   5   3      235.13      221.00      8.73 o 
   8   5   3      710.33      615.32     18.66 o 
   9   5   3      108.50      117.12      8.10 o 
  10   5   3       87.06       80.22      7.72 o 
  11   5   3      149.38      134.42      9.02 o 
  12   5   3       22.91       23.59      8.15 o 
  13   5   3       26.98       -6.71     13.61 o 
  14   5   3       15.12       29.87      8.62 o 
  15   5   3        0.22       -3.11     14.37 o 
  16   5   3       13.35      -13.36     16.40 o 
 -16   6   3       26.53       26.14     15.55 o 
 -15   6   3       57.40       56.79      9.62 o 
 -14   6   3        6.29       22.67     14.23 o 
 -13   6   3       74.00       64.96      9.51 o 
 -12   6   3       37.94       41.96      8.55 o 
 -11   6   3       33.52       39.85      7.90 o 
 -10   6   3        6.03       22.22     11.79 o 
  -9   6   3      575.96      524.36     16.89 o 
  -8   6   3       47.50       80.96      7.65 o 
  -7   6   3        7.64       18.64      6.42 o 
  -6   6   3       38.48       30.77      6.13 o 
  -5   6   3      183.23      171.43      7.81 o 
  -4   6   3       22.97        8.30     10.61 o 
  -3   6   3      378.80      376.83     11.17 o 
  -2   6   3       55.47       57.62      5.95 o 
  -1   6   3      187.54      182.89      7.41 o 
   0   6   3      183.20      189.39      5.32 o 
   1   6   3        0.19        2.10      8.86 o 
   2   6   3      417.17      432.57     12.82 o 
   3   6   3        8.59       21.03      5.73 o 
   4   6   3      302.95      291.53      9.20 o 
   5   6   3      277.64      258.45      9.49 o 
   6   6   3     1070.85     1028.09     26.65 o 
   7   6   3        0.38        5.21     12.22 o 
   8   6   3       60.01       59.50      7.41 o 
   9   6   3      152.92      152.07      8.68 o 
  10   6   3       51.90       51.11      8.93 o 
  11   6   3       37.46       37.46      8.37 o 
  12   6   3       53.54       60.71      8.86 o 
  13   6   3       28.42       41.04      8.84 o 
  14   6   3        0.62      -16.13     16.13 o 
 -14   7   3        4.41        3.63      9.17 o 
 -13   7   3       58.09       85.03      9.60 o 
 -12   7   3       58.18       56.48      9.60 o 
 -11   7   3      170.42      139.14     10.72 o 
 -10   7   3       44.13       16.78     14.93 o 
  -9   7   3      247.57      236.97     11.52 o 
  -8   7   3       21.81       12.40     11.70 o 
  -7   7   3       27.88        6.27     12.91 o 
  -6   7   3      142.26      122.40      8.46 o 
  -5   7   3      423.74      434.85     12.87 o 
  -4   7   3       14.02       19.13     11.26 o 
  -3   7   3      343.66      352.75     10.41 o 
  -2   7   3       81.69       60.26      7.25 o 
  -1   7   3       94.51       92.31      7.16 o 
   0   7   3      327.01      354.22     15.63 o 
   1   7   3      277.05      288.73      9.35 o 
   2   7   3       11.89       12.15     10.96 o 
   3   7   3      352.22      334.65     10.61 o 
   4   7   3       20.11       18.68     12.26 o 
   5   7   3      139.27      124.77      8.84 o 
   6   7   3     1598.16     1559.52     35.45 o 
   7   7   3        3.33       -4.18     12.49 o 
   8   7   3        1.19      -12.04     12.04 o 
   9   7   3        0.68      -12.91     12.91 o 
  10   7   3        1.42       17.14     12.91 o 
  11   7   3        0.27       17.34     13.00 o 
  12   7   3        1.98       13.78     13.65 o 
  13   7   3       56.17       46.03      9.96 o 
 -12   8   3        3.30      -10.43     14.55 o 
 -11   8   3        6.11       10.67     14.39 o 
 -10   8   3      260.86      239.61     12.64 o 
  -9   8   3       44.69       28.08     15.55 o 
  -8   8   3        1.87       10.16     13.83 o 
  -7   8   3       12.76       20.32     13.65 o 
  -6   8   3        0.02        4.45     12.93 o 
  -5   8   3        4.41       17.86     12.24 o 
  -4   8   3      330.99      343.04     11.32 o 
  -3   8   3       21.15        8.12      7.18 o 
  -2   8   3       75.78       51.22      7.63 o 
  -1   8   3       53.16       50.82      7.63 o 
   0   8   3       82.93       88.08     10.46 o 
   1   8   3        7.04       21.17      6.65 o 
   2   8   3      291.47      301.06     10.52 o 
   3   8   3        5.18       16.96     12.49 o 
   4   8   3      165.76      162.01     10.32 o 
   5   8   3       31.01       32.89      8.62 o 
   6   8   3        9.50        8.57     13.52 o 
   7   8   3        8.95       15.06     13.27 o 
   8   8   3      119.35      149.68     10.16 o 
   9   8   3        7.11       -2.22     14.52 o 
  10   8   3       34.40       -7.72     16.18 o 
  11   8   3        5.58        2.42     15.10 o 
  -9   9   3       12.87        5.57     15.89 o 
  -8   9   3       42.40       73.84      9.87 o 
  -7   9   3      234.40      244.54     12.37 o 
  -6   9   3        0.19       -3.65     14.57 o 
  -5   9   3       81.67       90.49      9.69 o 
  -4   9   3      264.93      258.03     11.95 o 
  -3   9   3        0.01      -14.05     14.05 o 
  -2   9   3       88.36       81.92      9.78 o 
  -1   9   3        2.48        6.82     11.77 o 
   0   9   3        0.23        0.92      9.43 o 
   1   9   3        0.09       -2.73     12.15 o 
   2   9   3       37.85       13.85     15.10 o 
   3   9   3       19.29       15.46     12.73 o 
   4   9   3        0.13        7.16     13.65 o 
   5   9   3       18.34      -11.70     15.04 o 
   6   9   3        9.31       -7.56     15.10 o 
   7   9   3       17.04        8.57     15.62 o 
   8   9   3        5.85       27.32     14.95 o 
  -4  10   3        0.09      -15.71     15.71 o 
  -3  10   3       90.02       89.08     10.76 o 
  -2  10   3        1.68       -2.37     13.76 o 
  -1  10   3       37.72       48.74      9.62 o 
   0  10   3       54.72       64.29      7.26 o 
   1  10   3       97.80      103.58     10.63 o 
   2  10   3       72.28       62.59     10.29 o 
   3  10   3        2.56       16.18     15.51 o 
 -18   0   4       55.71       19.36     16.60 o 
 -16   0   4      354.51      371.03     12.60 o 
 -14   0   4       42.84       57.31      7.07 o 
 -12   0   4      396.14      380.59     11.79 o 
 -10   0   4     2561.03     2524.20     32.07 o 
  -8   0   4       34.38       34.62      4.14 o 
  -6   0   4     1028.16      955.30     15.95 o 
  -4   0   4    11853.67    11123.67     43.41 o 
  -2   0   4     8036.47     7670.22     31.60 o 
   0   0   4     4869.36     4340.32     34.39 o 
   2   0   4      665.88      596.62     11.26 o 
   4   0   4     3758.74     3824.48     29.22 o 
   6   0   4       89.53      103.47      4.92 o 
   8   0   4      456.72      417.67     11.59 o 
  10   0   4     1197.35     1177.03     25.33 o 
  12   0   4      588.69      574.71     16.65 o 
  14   0   4      172.60      170.07     10.36 o 
  16   0   4       13.19       -4.97     15.46 o 
  18   0   4        3.26       -6.51     16.74 o 
 -19   1   4      129.86      140.49     10.20 o 
 -18   1   4       17.74       11.74     10.50 o 
 -17   1   4        2.65       -5.76      9.36 o 
 -16   1   4       88.67       97.87      7.06 o 
 -15   1   4      154.68      148.32      6.68 o 
 -14   1   4      273.18      279.89      7.25 o 
 -13   1   4       41.81       36.52      6.91 o 
 -12   1   4     1285.10     1257.59     18.60 o 
 -11   1   4      894.83      861.85     27.78 o 
 -10   1   4      212.89      236.84     10.30 o 
  -9   1   4     2931.60     2885.69     32.00 o 
  -8   1   4     1215.12     1155.46     23.12 o 
  -7   1   4      364.60      404.52      7.53 o 
  -6   1   4     1391.77     1376.67     13.37 o 
  -5   1   4     6771.46     6635.60     26.19 o 
  -4   1   4    12543.02    12068.69     59.44 o 
  -3   1   4    12113.10    11984.13     30.83 o 
  -2   1   4     5263.32     5111.02     26.71 o 
  -1   1   4    13402.11    13355.74    133.72 o 
   0   1   4     1534.93     1344.22     20.23 o 
   1   1   4     4356.25     3994.45    114.06 o 
   2   1   4        0.75        0.31      4.11 o 
   3   1   4      209.62      197.34      4.25 o 
   4   1   4      669.62      735.99     34.96 o 
   5   1   4      165.22      156.05      4.24 o 
   6   1   4      582.87      595.87     31.59 o 
   7   1   4     5174.86     5887.26    155.02 o 
   8   1   4      204.73      185.97      4.63 o 
   9   1   4     1079.29     1161.10     16.93 o 
  10   1   4      253.51      265.82      6.21 o 
  11   1   4       63.98       54.21      4.97 o 
  12   1   4      207.47      200.97      6.48 o 
  13   1   4      367.14      372.87      8.05 o 
  14   1   4       38.13       36.55      5.43 o 
  15   1   4       92.36       93.85      6.95 o 
  16   1   4       51.95       52.67     14.67 o 
  17   1   4        2.35        4.96     10.54 o 
  18   1   4        3.19       -4.09     11.19 o 
 -19   2   4       21.78       29.72      9.60 o 
 -18   2   4        2.43       11.10     14.99 o 
 -17   2   4       79.09       73.51      9.60 o 
 -16   2   4       11.97       17.43     13.74 o 
 -15   2   4       11.87       25.20      7.32 o 
 -14   2   4       80.37       97.12      8.32 o 
 -13   2   4       15.65       -1.99     11.90 o 
 -12   2   4       11.87       10.36     10.23 o 
 -11   2   4      102.18      109.42      6.96 o 
 -10   2   4        0.21       -0.74      8.75 o 
  -9   2   4     1947.36     1974.41     28.46 o 
  -8   2   4       69.82       98.75      4.97 o 
  -7   2   4     3390.55     3649.98     33.83 o 
  -6   2   4      222.33      189.15      6.04 o 
  -5   2   4      724.50      570.79     13.43 o 
  -4   2   4     6591.06     6876.64     38.89 o 
  -3   2   4     2120.79     1950.90     20.41 o 
  -2   2   4      693.91      696.55     12.84 o 
  -1   2   4     4678.32     4337.85     28.35 o 
   0   2   4      797.04      785.35      9.81 o 
   1   2   4     1817.08     1734.04     19.18 o 
   2   2   4      474.74      504.85     12.08 o 
   3   2   4     7587.87     7494.56     41.85 o 
   4   2   4      365.16      400.15     10.56 o 
   5   2   4       86.45      141.22      5.24 o 
   6   2   4       37.88       44.93      4.83 o 
   7   2   4      107.00      135.96      5.80 o 
   8   2   4      180.35      172.08      6.62 o 
   9   2   4      247.72      231.51      8.17 o 
  10   2   4       28.84       16.13     11.21 o 
  11   2   4       56.42       59.12      7.07 o 
  12   2   4       80.64       72.70      8.03 o 
  13   2   4       29.62       27.55      7.59 o 
  14   2   4        1.22       -3.09     13.00 o 
  15   2   4       72.08       73.55      9.69 o 
  16   2   4       24.21       22.76     14.97 o 
  17   2   4        8.64        5.44     14.63 o 
 -18   3   4       64.38       60.73     10.20 o 
 -17   3   4       20.55       27.30      9.24 o 
 -16   3   4       63.79       76.98      9.94 o 
 -15   3   4      266.81      257.63     12.08 o 
 -14   3   4      314.92      324.74     11.26 o 
 -13   3   4      226.40      230.82      9.49 o 
 -12   3   4      139.39      154.42      7.90 o 
 -11   3   4       19.93       18.17     10.18 o 
 -10   3   4       21.83       16.56     10.18 o 
  -9   3   4     1341.35     1379.16     25.82 o 
  -8   3   4        9.24        2.37      8.64 o 
  -7   3   4       38.18       46.05      4.27 o 
  -6   3   4      629.04      531.03     14.41 o 
  -5   3   4     3512.16     3769.32     33.48 o 
  -4   3   4        8.44       14.08      7.21 o 
  -3   3   4     1624.13     1803.19     21.84 o 
  -2   3   4     4333.93     4366.68     32.98 o 
  -1   3   4     7224.70     7236.78     41.87 o 
   0   3   4       26.39       22.37      2.54 o 
   1   3   4       14.04       13.94      3.65 o 
   2   3   4      565.84      531.88     13.45 o 
   3   3   4     1833.47     1987.35     24.64 o 
   4   3   4      239.00      291.89      8.37 o 
   5   3   4     4535.02     4919.70     40.93 o 
   6   3   4      457.32      568.96     16.38 o 
   7   3   4      105.32      125.87      5.82 o 
   8   3   4       29.96       30.37      5.75 o 
   9   3   4       60.13       55.38      6.44 o 
  10   3   4      227.36      217.75      8.77 o 
  11   3   4       70.71       58.74      7.29 o 
  12   3   4       28.04       -9.91     12.80 o 
  13   3   4       85.62       61.18      8.17 o 
  14   3   4      204.53      213.07     11.21 o 
  15   3   4       36.52       14.77     15.91 o 
  16   3   4        2.17       -5.35     15.28 o 
  17   3   4        2.29       -3.22     16.18 o 
 -18   4   4        0.31      -15.13     15.13 o 
 -17   4   4        1.87       -2.26     14.01 o 
 -16   4   4       19.52       10.02     14.08 o 
 -15   4   4      105.79      104.37      9.62 o 
 -14   4   4       15.43        9.73     12.17 o 
 -13   4   4       22.94       24.17      6.85 o 
 -12   4   4        1.96       11.52     11.17 o 
 -11   4   4      119.12      131.11      7.76 o 
 -10   4   4      354.07      343.00     10.05 o 
  -9   4   4        4.47        9.55      9.04 o 
  -8   4   4       26.64       29.65      5.37 o 
  -7   4   4       21.93       25.13      4.72 o 
  -6   4   4      172.02      182.13      6.22 o 
  -5   4   4     1502.72     1705.06     25.29 o 
  -4   4   4        2.84        5.75      7.21 o 
  -3   4   4      162.27      151.81      5.48 o 
  -2   4   4     1361.84     1373.37     21.86 o 
  -1   4   4      253.70      239.19      7.83 o 
   0   4   4     4705.70     4571.69     44.21 o 
   1   4   4      317.19      310.59      9.35 o 
   2   4   4     1237.78     1269.00     21.41 o 
   3   4   4        9.20       -0.31      7.45 o 
   4   4   4      330.78      320.26      9.29 o 
   5   4   4      498.34      534.25     14.68 o 
   6   4   4      455.47      470.97     14.43 o 
   7   4   4        6.45       16.63      9.58 o 
   8   4   4        0.11      -10.38     10.38 o 
   9   4   4      732.10      687.56     19.69 o 
  10   4   4     1269.05     1241.48     29.85 o 
  11   4   4      726.80      644.75     19.09 o 
  12   4   4      213.00      221.24     10.02 o 
  13   4   4        7.51        3.20     13.07 o 
  14   4   4        2.11       18.51     11.68 o 
  15   4   4       10.21        7.43     14.75 o 
  16   4   4        1.09        9.64     14.32 o 
 -17   5   4        3.64       24.12     14.99 o 
 -16   5   4        0.11       11.82      8.19 o 
 -15   5   4      145.21      156.15     10.52 o 
 -14   5   4        0.07       -8.59     13.52 o 
 -13   5   4      239.27      197.39     10.76 o 
 -12   5   4       92.75       99.33      8.28 o 
 -11   5   4        2.59        3.78     11.50 o 
 -10   5   4      262.47      286.36      9.71 o 
  -9   5   4      484.26      498.36     15.82 o 
  -8   5   4      123.60      107.57      7.18 o 
  -7   5   4        1.69       14.28      9.13 o 
  -6   5   4      522.51      533.58     15.46 o 
  -5   5   4     1225.10     1235.37     24.23 o 
  -4   5   4        5.14       16.16      8.10 o 
  -3   5   4      587.70      602.03     16.96 o 
  -2   5   4      100.74      100.43      5.48 o 
  -1   5   4     3982.67     4069.46     40.88 o 
   0   5   4       68.90       66.35      3.53 o 
   1   5   4      166.96      162.37      6.09 o 
   2   5   4      404.85      412.18     11.73 o 
   3   5   4       45.94       48.13      5.57 o 
   4   5   4      671.79      666.90     19.74 o 
   5   5   4      201.15      184.03      7.81 o 
   6   5   4      470.09      474.73     14.05 o 
   7   5   4       53.40       59.68      6.69 o 
   8   5   4       73.70       68.43      7.14 o 
   9   5   4        9.62        8.46     11.12 o 
  10   5   4       93.53       90.00      8.17 o 
  11   5   4      158.02      156.42      9.04 o 
  12   5   4        9.90        1.30     12.80 o 
  13   5   4       19.82       25.62      8.57 o 
  14   5   4        5.71        2.22     13.78 o 
  15   5   4       57.18       23.03     16.38 o 
 -16   6   4       38.26       48.02      9.89 o 
 -15   6   4       21.46        0.78     15.57 o 
 -14   6   4       11.08       19.02     14.14 o 
 -13   6   4        2.36      -11.61     13.90 o 
 -12   6   4       27.97       24.39      7.76 o 
 -11   6   4       95.89      107.41      8.48 o 
 -10   6   4      130.80      123.07      8.46 o 
  -9   6   4        6.43       -1.10     11.50 o 
  -8   6   4       70.56       47.46      7.34 o 
  -7   6   4      107.81      117.30      7.92 o 
  -6   6   4        1.99       -7.12      9.89 o 
  -5   6   4        0.55        5.46     10.23 o 
  -4   6   4        4.46        5.77      9.44 o 
  -3   6   4      229.27      244.94      8.12 o 
  -2   6   4        0.22        7.59      9.11 o 
  -1   6   4       64.19       62.68      6.13 o 
   0   6   4        0.42        4.28      6.63 o 
   1   6   4       13.21       18.06      9.42 o 
   2   6   4        4.54       15.33     10.00 o 
   3   6   4      273.10      275.28      8.97 o 
   4   6   4      405.10      395.72     11.99 o 
   5   6   4      135.35      111.10      7.88 o 
   6   6   4      337.02      334.76     10.65 o 
   7   6   4      372.36      358.17     10.79 o 
   8   6   4       20.57        7.32     12.73 o 
   9   6   4      163.30      186.49      9.49 o 
  10   6   4        0.00       10.67     13.29 o 
  11   6   4        0.07        7.32     13.02 o 
  12   6   4        0.01      -13.69     13.69 o 
  13   6   4       16.28       29.07      8.70 o 
  14   6   4        5.89       17.57     13.78 o 
 -14   7   4        4.10       16.92     14.01 o 
 -13   7   4        6.19       12.11     14.79 o 
 -12   7   4       18.25       10.07     14.12 o 
 -11   7   4      148.53      145.16     10.83 o 
 -10   7   4      103.71       70.91      9.09 o 
  -9   7   4       81.62      100.18      9.17 o 
  -8   7   4       38.79        4.77     13.69 o 
  -7   7   4      152.77      157.11      9.02 o 
  -6   7   4      266.57      271.39     10.02 o 
  -5   7   4      196.24      170.76      8.82 o 
  -4   7   4      165.52      165.75      8.46 o 
  -3   7   4       55.03       53.55      7.18 o 
  -2   7   4        0.13        3.04      9.94 o 
  -1   7   4        4.72        4.54     10.61 o 
   0   7   4       97.45      105.66     12.12 o 
   1   7   4        4.78       20.41     10.36 o 
   2   7   4      260.36      262.26      9.51 o 
   3   7   4      957.51      946.46     26.18 o 
   4   7   4      967.43      958.34     27.41 o 
   5   7   4      178.47      183.56      9.60 o 
   6   7   4       28.61       32.22      7.38 o 
   7   7   4        1.50      -14.10     14.10 o 
   8   7   4      144.15      128.31      9.80 o 
   9   7   4        1.09      -10.02     13.05 o 
  10   7   4       30.59       42.36      8.41 o 
  11   7   4       45.46       48.78      9.44 o 
  12   7   4        5.61      -14.81     14.81 o 
 -12   8   4       24.57       28.91     15.35 o 
 -11   8   4        7.72       15.31     13.81 o 
 -10   8   4       38.88       55.85      9.71 o 
  -9   8   4       74.06       70.38      9.71 o 
  -8   8   4      103.94       89.35      9.38 o 
  -7   8   4       13.31        7.27     13.52 o 
  -6   8   4      182.53      152.16     10.02 o 
  -5   8   4       33.37       37.53      8.19 o 
  -4   8   4      281.10      282.42     11.64 o 
  -3   8   4       24.43        0.00     12.42 o 
  -2   8   4       18.20       23.38      6.94 o 
  -1   8   4      183.79      175.35      9.40 o 
   0   8   4      228.15      250.02      8.26 o 
   1   8   4      297.47      285.78     10.52 o 
   2   8   4       31.30       29.87      7.47 o 
   3   8   4       25.00       32.65      8.10 o 
   4   8   4      572.13      570.01     17.48 o 
   5   8   4       46.89       57.87      8.77 o 
   6   8   4       10.34       13.45     12.58 o 
   7   8   4        0.50        8.37     12.80 o 
   8   8   4        1.03        4.34     13.14 o 
   9   8   4        9.59        1.50     13.96 o 
  10   8   4        2.39        4.72     14.28 o 
  -9   9   4       29.33       24.03     14.41 o 
  -8   9   4       14.27        5.44     14.37 o 
  -7   9   4       32.69       20.99      9.31 o 
  -6   9   4      114.22      110.74     10.02 o 
  -5   9   4        0.09       10.76     13.22 o 
  -4   9   4       65.36       92.64      9.85 o 
  -3   9   4        1.40       14.66     12.15 o 
  -2   9   4      125.82      109.89     10.32 o 
  -1   9   4       33.55       15.87     14.32 o 
   0   9   4        7.76        8.27      9.34 o 
   1   9   4       25.71       20.86     14.03 o 
   2   9   4        6.28        2.82     12.96 o 
   3   9   4        5.54       15.71     12.44 o 
   4   9   4       12.48       -3.63     13.58 o 
   5   9   4        5.80        2.24     14.05 o 
   6   9   4       12.52       23.88     15.35 o 
   7   9   4        9.43       20.63     13.65 o 
   8   9   4        4.77        0.83     14.61 o 
  -4  10   4        3.02       24.35     14.34 o 
  -3  10   4       18.71       22.62      9.51 o 
  -2  10   4        7.87       -6.40     14.86 o 
  -1  10   4       40.79       53.15      9.76 o 
   0  10   4        1.62       -4.71     13.14 o 
   1  10   4        7.25      -10.41     15.44 o 
   2  10   4        0.77      -15.28     15.28 o 
 -19   0   5       56.30       50.75     10.61 o 
 -17   0   5       21.10       23.85     13.96 o 
 -15   0   5      179.77      154.00      9.13 o 
 -13   0   5       17.37       22.74      6.38 o 
 -11   0   5     4616.46     4694.59     45.69 o 
  -9   0   5      220.37      239.32      6.60 o 
  -7   0   5     3622.19     3598.74     32.02 o 
  -5   0   5        4.69       32.76      3.69 o 
  -3   0   5    67568.80    62752.52    102.40 o 
  -1   0   5    53810.27    48849.67     86.11 o 
   1   0   5      336.74      343.08      9.58 o 
   3   0   5     1792.97     1764.18     20.43 o 
   5   0   5      207.11      200.18      6.04 o 
   7   0   5      808.02      745.94     18.10 o 
   9   0   5        2.04        4.27     10.49 o 
  11   0   5      278.74      301.19      9.69 o 
  13   0   5     1372.74     1431.28     33.70 o 
  15   0   5        1.29        2.69     13.76 o 
  17   0   5       10.77       23.32     16.27 o 
 -19   1   5       46.60       56.85      7.18 o 
 -18   1   5      113.53      107.91      7.59 o 
 -17   1   5        7.27       -7.54      9.72 o 
 -16   1   5      223.93      248.36      8.23 o 
 -15   1   5        0.07        3.74      8.57 o 
 -14   1   5      254.69      246.56      6.70 o 
 -13   1   5       16.09       12.83     11.43 o 
 -12   1   5       54.06       50.77      6.04 o 
 -11   1   5       18.67       21.13      6.18 o 
 -10   1   5       83.19       74.14      3.86 o 
  -9   1   5      114.42      111.72      3.88 o 
  -8   1   5       40.36       39.31      3.00 o 
  -7   1   5       22.49       24.95      2.77 o 
  -6   1   5      169.06      153.79      5.16 o 
  -5   1   5     1755.38     1732.85     14.45 o 
  -4   1   5      225.03      240.02      4.98 o 
  -3   1   5     3537.21     3567.47     19.81 o 
  -2   1   5     7042.77     6657.78     24.10 o 
  -1   1   5      808.50      851.36      9.20 o 
   0   1   5     1631.79     1528.88     14.34 o 
   1   1   5      417.90      428.26      7.43 o 
   2   1   5       72.77       60.55      3.61 o 
   3   1   5     1793.43     1862.02     90.52 o 
   4   1   5     3751.27     3700.23    149.14 o 
   5   1   5      295.66      308.61      6.54 o 
   6   1   5     1988.51     2156.22     76.17 o 
   7   1   5      132.09      145.63      4.27 o 
   8   1   5      636.89      659.57     20.14 o 
   9   1   5      105.95      103.63      6.96 o 
  10   1   5       36.60       35.65      4.66 o 
  11   1   5       46.79       62.94      5.26 o 
  12   1   5       65.00       68.90      5.76 o 
  13   1   5      139.99      151.64      6.68 o 
  14   1   5        2.49        4.10      9.54 o 
  15   1   5       14.44       20.65     10.21 o 
  16   1   5       24.23       10.83     12.14 o 
  17   1   5       46.12       53.99      7.30 o 
 -19   2   5        0.53       -0.78     15.13 o 
 -18   2   5        6.67       11.10     13.85 o 
 -17   2   5      242.79      243.06     12.49 o 
 -16   2   5       78.87       62.10      9.24 o 
 -15   2   5       47.99       35.36      8.01 o 
 -14   2   5      565.91      613.29     17.41 o 
 -13   2   5      205.97      227.26      8.86 o 
 -12   2   5       52.54       50.93      6.71 o 
 -11   2   5       21.73       17.34      9.53 o 
 -10   2   5      633.52      666.54     18.86 o 
  -9   2   5     1543.68     1562.57     25.76 o 
  -8   2   5     2719.89     2847.52     31.82 o 
  -7   2   5       19.61       34.55      4.32 o 
  -6   2   5     1776.23     1571.74     22.13 o 
  -5   2   5     1151.69     1153.69     18.01 o 
  -4   2   5      985.36     1089.81     17.25 o 
  -3   2   5     5342.33     5370.04     34.46 o 
  -2   2   5     5108.35     4938.34     32.47 o 
  -1   2   5      359.79      364.88     10.45 o 
   0   2   5      867.25      853.22     10.36 o 
   1   2   5     2035.33     2175.47     22.69 o 
   2   2   5     3710.65     3804.36     30.34 o 
   3   2   5     4174.59     4614.46     34.84 o 
   4   2   5     1777.86     1751.02     23.27 o 
   5   2   5     1502.37     1635.16     23.79 o 
   6   2   5        0.66       -8.44      8.44 o 
   7   2   5      442.48      493.06     14.01 o 
   8   2   5      485.84      479.85     14.55 o 
   9   2   5      120.19      131.62      7.63 o 
  10   2   5       96.37       90.87      7.27 o 
  11   2   5      510.11      505.86     15.95 o 
  12   2   5      565.47      552.15     16.67 o 
  13   2   5      144.41      155.95      9.26 o 
  14   2   5        0.20       13.40     13.40 o 
  15   2   5       14.57       10.45     15.01 o 
  16   2   5       24.46       32.38      9.24 o 
  17   2   5        6.16       16.00     15.46 o 
 -18   3   5       41.22       23.67     15.78 o 
 -17   3   5       74.12       71.81     10.09 o 
 -16   3   5       13.98       23.67     13.54 o 
 -15   3   5      270.04      246.55     11.48 o 
 -14   3   5       17.03       -2.84     12.58 o 
 -13   3   5        9.19        5.28     12.31 o 
 -12   3   5      188.99      181.99      8.62 o 
 -11   3   5     1060.97     1068.48     25.08 o 
 -10   3   5      170.01      182.08      7.41 o 
  -9   3   5     1044.08     1160.85     23.65 o 
  -8   3   5      137.09      142.54      6.00 o 
  -7   3   5      589.71      606.73     16.56 o 
  -6   3   5       20.93       11.37      4.03 o 
  -5   3   5      277.35      329.66     10.25 o 
  -4   3   5      954.95     1037.56     18.01 o 
  -3   3   5      277.35      355.35     10.34 o 
  -2   3   5     1655.01     1623.52     21.48 o 
  -1   3   5       61.97       63.28      4.09 o 
   0   3   5      275.95      301.74     14.19 o 
   1   3   5      249.38      330.75      9.87 o 
   2   3   5      170.23      145.88      5.08 o 
   3   3   5     1606.06     1615.04     23.38 o 
   4   3   5      733.03      778.25     17.70 o 
   5   3   5      622.21      723.85     17.77 o 
   6   3   5       90.72      101.57      5.77 o 
   7   3   5      319.22      307.59      8.91 o 
   8   3   5      550.70      518.59     16.36 o 
   9   3   5       23.91       15.78     10.96 o 
  10   3   5        2.17      -11.41     11.41 o 
  11   3   5        0.08      -12.24     12.24 o 
  12   3   5       75.43       74.83      8.12 o 
  13   3   5       51.96       71.05      8.91 o 
  14   3   5      145.36      137.73     10.76 o 
  15   3   5       11.44       25.38     13.96 o 
  16   3   5        4.13       -9.44     15.64 o 
 -18   4   5       77.65       74.36     10.67 o 
 -17   4   5       33.52       49.77      9.29 o 
 -16   4   5        0.00       13.63     13.85 o 
 -15   4   5       46.18       46.99      8.86 o 
 -14   4   5        5.10      -12.22     12.84 o 
 -13   4   5        1.56        0.00     10.36 o 
 -12   4   5      116.45      135.43      8.19 o 
 -11   4   5      413.93      452.37     13.47 o 
 -10   4   5        3.15       15.10      9.53 o 
  -9   4   5        1.13       -7.16      9.71 o 
  -8   4   5       61.56       50.33      5.86 o 
  -7   4   5     3011.79     2953.66     36.09 o 
  -6   4   5      583.44      621.84     17.59 o 
  -5   4   5      645.64      755.40     18.08 o 
  -4   4   5     1011.58     1118.34     20.59 o 
  -3   4   5      435.63      449.47     12.08 o 
  -2   4   5      266.94      287.48      8.30 o 
  -1   4   5     2832.70     2793.15     31.17 o 
   0   4   5      556.25      534.96     15.25 o 
   1   4   5      299.45      346.15     10.96 o 
   2   4   5        0.08        3.78      6.96 o 
   3   4   5      764.97      685.21     17.16 o 
   4   4   5      182.18      199.69      6.36 o 
   5   4   5       34.22       36.63      5.19 o 
   6   4   5      181.25      180.67      7.65 o 
   7   4   5      137.51      134.64      7.34 o 
   8   4   5      182.53      168.68      8.03 o 
   9   4   5        5.53       -0.49     11.97 o 
  10   4   5       12.17       22.09      6.85 o 
  11   4   5       19.27       -4.56     12.62 o 
  12   4   5      154.33      141.85      9.82 o 
  13   4   5        6.87      -13.20     13.96 o 
  14   4   5        3.21      -11.30     13.99 o 
  15   4   5       10.47        5.35     15.48 o 
  16   4   5        3.26       -5.77     15.91 o 
 -17   5   5        8.42      -16.54     16.54 o 
 -16   5   5        4.97        0.76     14.25 o 
 -15   5   5        0.00       -6.44     14.70 o 
 -14   5   5       42.28       39.79      8.68 o 
 -13   5   5       94.32       75.63      9.24 o 
 -12   5   5       54.65       59.50      7.70 o 
 -11   5   5      210.35      202.53      9.38 o 
 -10   5   5       56.31       43.08      7.03 o 
  -9   5   5        6.23       14.99      9.94 o 
  -8   5   5      352.91      329.14      9.55 o 
  -7   5   5       11.07        7.83     10.11 o 
  -6   5   5      297.35      279.22      8.70 o 
  -5   5   5      347.84      337.33     10.02 o 
  -4   5   5      196.79      180.76      6.98 o 
  -3   5   5      625.47      649.31     18.15 o 
  -2   5   5      697.72      705.91     18.26 o 
  -1   5   5       36.19       44.53      5.06 o 
   0   5   5      189.63      183.03      7.45 o 
   1   5   5      289.67      297.30      9.13 o 
   2   5   5      355.10      392.92     12.28 o 
   3   5   5      124.67      118.60      6.94 o 
   4   5   5       39.75       35.20      5.93 o 
   5   5   5        8.75        8.66      9.51 o 
   6   5   5       47.81       34.55      6.49 o 
   7   5   5      266.73      299.25      9.26 o 
   8   5   5        8.40       10.83     11.48 o 
   9   5   5        9.17        1.63     11.66 o 
  10   5   5       55.35       50.33      7.54 o 
  11   5   5       58.50       57.15      8.66 o 
  12   5   5       65.58       85.75      9.17 o 
  13   5   5       27.97       20.27      8.53 o 
  14   5   5        7.09       20.45     13.56 o 
  15   5   5       38.77       32.76     10.05 o 
 -16   6   5       19.64       21.75     10.14 o 
 -15   6   5       43.59       89.82      9.53 o 
 -14   6   5       33.89       19.09     15.28 o 
 -13   6   5       39.50       20.56     14.05 o 
 -12   6   5        5.78      -12.31     13.54 o 
 -11   6   5       62.28       63.17      8.50 o 
 -10   6   5      242.19      211.51      9.87 o 
  -9   6   5        0.75      -12.64     12.64 o 
  -8   6   5       49.22       43.55      7.03 o 
  -7   6   5        0.14        8.55     10.29 o 
  -6   6   5      458.23      466.52     14.81 o 
  -5   6   5      113.43      100.85      7.18 o 
  -4   6   5      129.89      128.00      7.36 o 
  -3   6   5      327.13      333.53      9.33 o 
  -2   6   5     1064.44     1066.20     24.77 o 
  -1   6   5       26.59       24.91      5.91 o 
   0   6   5       32.37       21.28      5.17 o 
   1   6   5      183.35      171.09      7.81 o 
   2   6   5     2035.55     1990.86     33.61 o 
   3   6   5       61.14       70.06      6.65 o 
   4   6   5      515.86      521.23     15.35 o 
   5   6   5       18.51       22.04     11.19 o 
   6   6   5      710.06      685.16     20.12 o 
   7   6   5      934.85      900.50     26.87 o 
   8   6   5       79.14       97.18      8.21 o 
   9   6   5      653.84      593.10     17.32 o 
  10   6   5        3.49       11.64     12.75 o 
  11   6   5       26.28       11.64     14.12 o 
  12   6   5       75.45       61.00      9.40 o 
  13   6   5       12.92       14.68     15.40 o 
  14   6   5        4.57       16.38     15.06 o 
 -14   7   5       13.40       16.96     13.92 o 
 -13   7   5       19.97       13.67     14.52 o 
 -12   7   5        0.67       14.46     12.42 o 
 -11   7   5       67.39       65.74      8.86 o 
 -10   7   5      107.57      107.97      9.85 o 
  -9   7   5        2.35        6.27     11.84 o 
  -8   7   5        9.08        9.82      6.94 o 
  -7   7   5      215.98      219.61      9.80 o 
  -6   7   5       78.48       80.60      7.47 o 
  -5   7   5       33.24       37.30      7.16 o 
  -4   7   5       12.34       13.34     10.79 o 
  -3   7   5        1.50       18.84     10.49 o 
  -2   7   5       48.70       63.17      6.69 o 
  -1   7   5      394.54      392.14     11.50 o 
   0   7   5      172.72      175.77      6.03 o 
   1   7   5       16.08       13.27      6.76 o 
   2   7   5        9.17        2.66     13.00 o 
   3   7   5       59.86       66.06      7.97 o 
   4   7   5      217.32      205.73      9.55 o 
   5   7   5      171.58      171.01      9.20 o 
   6   7   5       57.04       55.83      7.81 o 
   7   7   5       57.41       56.86      8.79 o 
   8   7   5        8.06      -12.46     12.53 o 
   9   7   5       12.39        1.36     14.59 o 
  10   7   5       17.15       17.99     14.34 o 
  11   7   5       10.77       32.13      8.35 o 
  12   7   5       22.51       24.08     14.97 o 
 -12   8   5       11.42        7.25     15.24 o 
 -11   8   5       14.58       29.13      9.13 o 
 -10   8   5        0.63       11.08     12.87 o 
  -9   8   5       28.44       19.20     14.41 o 
  -8   8   5       62.24       59.03      9.06 o 
  -7   8   5      130.66      158.23     10.58 o 
  -6   8   5      281.38      246.66     11.75 o 
  -5   8   5       54.45       29.54      8.82 o 
  -4   8   5       26.39       24.75     13.00 o 
  -3   8   5       80.97       73.60      8.66 o 
  -2   8   5        0.30        4.23     11.79 o 
  -1   8   5      117.64      133.21      8.75 o 
   0   8   5      424.18      456.64     10.16 o 
   1   8   5       15.67       25.67      7.94 o 
   2   8   5      328.31      332.08     12.60 o 
   3   8   5       23.89       18.30     12.93 o 
   4   8   5      300.93      281.12     12.02 o 
   5   8   5      111.97      106.27     10.00 o 
   6   8   5        2.12      -12.93     12.93 o 
   7   8   5        1.56       -4.30     14.23 o 
   8   8   5        9.04       18.53     13.72 o 
   9   8   5       50.93       66.21      9.67 o 
  10   8   5       99.94      108.82     10.79 o 
  -9   9   5       14.70       12.11     14.97 o 
  -8   9   5        1.25      -10.96     14.81 o 
  -7   9   5        7.84       21.48      8.55 o 
  -6   9   5        0.38      -14.25     14.25 o 
  -5   9   5        4.61      -11.61     14.16 o 
  -4   9   5       12.74        7.16     13.99 o 
  -3   9   5        0.03        3.54     13.18 o 
  -2   9   5        0.86        5.62     13.16 o 
  -1   9   5       64.54       73.37      9.06 o 
   0   9   5        4.22        8.75      9.16 o 
   1   9   5       25.00        0.72     14.93 o 
   2   9   5       61.04       67.42      9.29 o 
   3   9   5       18.44       18.19     14.28 o 
   4   9   5       26.95       21.50     13.81 o 
   5   9   5       14.64       22.78     13.16 o 
   6   9   5        6.18       17.30     13.56 o 
   7   9   5       14.65       18.53      9.33 o 
  -3  10   5      141.36      152.63     11.48 o 
  -2  10   5       27.61       26.70     17.12 o 
  -1  10   5       96.36      103.54     10.72 o 
   0  10   5       58.19       60.93      7.08 o 
   1  10   5       25.71       24.39     14.50 o 
 -18   0   6        7.55        6.47     13.81 o 
 -16   0   6       19.32       13.16     13.16 o 
 -14   0   6      266.08      262.12      9.58 o 
 -12   0   6      240.01      246.82      8.46 o 
 -10   0   6       19.80       28.26      4.79 o 
  -8   0   6     5881.77     5936.42     44.19 o 
  -6   0   6     1497.97     1693.90     22.02 o 
  -4   0   6    27269.73    27221.68     75.66 o 
  -2   0   6      126.44      134.22      4.23 o 
   0   0   6     1081.78     1030.42     16.83 o 
   2   0   6     1869.34     1658.76     20.32 o 
   4   0   6       48.74       53.77      4.36 o 
   6   0   6      121.53      101.52      5.39 o 
   8   0   6        6.99       11.64      9.98 o 
  10   0   6     1042.94     1058.90     25.60 o 
  12   0   6      888.53      861.99     22.62 o 
  14   0   6       25.08        6.40     14.99 o 
  16   0   6       62.92       93.22     10.96 o 
 -19   1   6        0.15       10.49     10.63 o 
 -18   1   6      132.40      133.70      8.81 o 
 -17   1   6       94.86       98.50      7.08 o 
 -16   1   6      277.79      269.73     14.06 o 
 -15   1   6       57.45       67.80      5.63 o 
 -14   1   6        0.96        4.06      9.77 o 
 -13   1   6        8.90       -2.44      7.64 o 
 -12   1   6      631.27      646.30     12.53 o 
 -11   1   6        1.04        8.62      6.63 o 
 -10   1   6      192.97      182.21      7.13 o 
  -9   1   6      475.80      449.82     10.55 o 
  -8   1   6      114.53       92.62      3.35 o 
  -7   1   6      179.27      234.64      5.08 o 
  -6   1   6      768.09      775.09     11.03 o 
  -5   1   6     4428.54     4304.34     23.15 o 
  -4   1   6     4612.09     4550.09     46.02 o 
  -3   1   6      505.25      493.60      8.31 o 
  -2   1   6     4344.75     4184.68     20.84 o 
  -1   1   6     8923.35     8606.74     71.38 o 
   0   1   6     2466.61     2457.13     32.57 o 
   1   1   6      628.43      530.62     15.38 o 
   2   1   6     5112.30     4761.80    153.01 o 
   3   1   6      316.83      297.68      6.68 o 
   4   1   6     1471.67     1562.66     61.97 o 
   5   1   6     2213.90     2274.48     75.25 o 
   6   1   6     3394.59     3411.75    122.07 o 
   7   1   6       93.79       94.67      4.11 o 
   8   1   6      122.87      130.60      5.03 o 
   9   1   6      140.33      143.70      5.55 o 
  10   1   6      278.44      286.09     12.44 o 
  11   1   6      116.83      100.11      6.08 o 
  12   1   6      302.37      295.58      7.59 o 
  13   1   6      143.03      153.24      6.81 o 
  14   1   6       32.37       19.59      7.67 o 
  15   1   6      299.99      320.98      9.80 o 
  16   1   6       86.43       99.26      7.93 o 
  17   1   6        5.00        4.05     10.56 o 
 -19   2   6        5.13       19.83     15.33 o 
 -18   2   6        5.31       10.85      8.62 o 
 -17   2   6        0.15        4.83     13.31 o 
 -16   2   6       11.72       17.57     13.47 o 
 -15   2   6       17.94        5.37     13.36 o 
 -14   2   6       38.55       38.56      7.21 o 
 -13   2   6      346.03      342.61     10.49 o 
 -12   2   6      345.63      327.31      9.55 o 
 -11   2   6      364.42      365.84     10.94 o 
 -10   2   6      231.08      234.60      8.01 o 
  -9   2   6     2242.74     2191.23     30.68 o 
  -8   2   6       15.52       14.16      4.21 o 
  -7   2   6       92.67       70.35      4.59 o 
  -6   2   6      686.08      671.13     15.55 o 
  -5   2   6     3235.18     3410.04     31.26 o 
  -4   2   6     1753.16     1804.28     22.27 o 
  -3   2   6     6532.98     6360.65     39.56 o 
  -2   2   6     1480.78     1454.42     19.49 o 
  -1   2   6     1296.73     1261.15     18.19 o 
   0   2   6      890.37      915.94     11.33 o 
   1   2   6     1425.28     1449.81     19.98 o 
   2   2   6     8862.58     9233.86     49.81 o 
   3   2   6       32.83       40.57      4.32 o 
   4   2   6      322.78      348.30      9.98 o 
   5   2   6     1205.00     1319.82     22.44 o 
   6   2   6      134.66      159.23      6.18 o 
   7   2   6       44.98       80.31      5.77 o 
   8   2   6      156.92      160.02      7.45 o 
   9   2   6      106.75      100.94      7.16 o 
  10   2   6      297.28      289.27      9.69 o 
  11   2   6      279.76      287.34     10.32 o 
  12   2   6       28.40       11.88     12.51 o 
  13   2   6       31.20       25.85     13.74 o 
  14   2   6        8.97       11.93     14.05 o 
  15   2   6        4.44       18.75     14.39 o 
  16   2   6        2.01       -5.48     16.16 o 
 -18   3   6        2.02       19.92     12.91 o 
 -17   3   6       30.15       26.56     14.41 o 
 -16   3   6        1.35       -5.44     13.20 o 
 -15   3   6        6.65       -3.13     13.22 o 
 -14   3   6      133.59      103.38      8.30 o 
 -13   3   6       21.78       21.91     11.23 o 
 -12   3   6      142.23      123.86      8.19 o 
 -11   3   6      204.19      230.08      8.48 o 
 -10   3   6      198.71      193.74      7.74 o 
  -9   3   6      162.10      168.68      7.07 o 
  -8   3   6       33.65       40.84      4.92 o 
  -7   3   6      926.42      909.49     19.89 o 
  -6   3   6     1474.20     1494.81     23.54 o 
  -5   3   6      149.04      182.17      5.71 o 
  -4   3   6     4348.53     4527.21     37.50 o 
  -3   3   6     2150.35     2001.07     24.73 o 
  -2   3   6        1.13       13.54      3.71 o 
  -1   3   6      265.68      310.03      8.84 o 
   0   3   6      838.70      886.97     12.28 o 
   1   3   6        9.96        8.23      7.03 o 
   2   3   6     3863.42     3936.52     35.51 o 
   3   3   6     2274.47     2413.72     29.20 o 
   4   3   6      124.71      128.65      5.75 o 
   5   3   6      201.67      261.10      7.94 o 
   6   3   6      839.97      855.14     21.06 o 
   7   3   6      119.03      115.71      7.25 o 
   8   3   6       75.58       64.76      6.76 o 
   9   3   6       22.23       12.78     10.92 o 
  10   3   6      266.11      277.34      9.87 o 
  11   3   6        6.34        2.75     11.77 o 
  12   3   6      184.28      165.12      9.64 o 
  13   3   6       63.90       64.38      9.00 o 
  14   3   6       45.10       44.31      9.15 o 
  15   3   6       43.53       59.08      9.64 o 
  16   3   6       22.62       25.26      9.89 o 
 -18   4   6       16.47       35.62      9.13 o 
 -17   4   6       17.33       27.26     15.84 o 
 -16   4   6       64.08       64.36      9.80 o 
 -15   4   6        3.71       -3.33     13.40 o 
 -14   4   6        4.19       20.97     12.51 o 
 -13   4   6       38.33       53.17      7.45 o 
 -12   4   6       91.10       90.27      7.92 o 
 -11   4   6       40.30       20.47     12.04 o 
 -10   4   6      280.69      255.75      9.20 o 
  -9   4   6      188.50      178.99      7.90 o 
  -8   4   6      151.56      124.93      7.00 o 
  -7   4   6       68.07       77.02      6.04 o 
  -6   4   6      232.12      225.81      6.89 o 
  -5   4   6      189.00      175.75      6.09 o 
  -4   4   6        3.80       -1.99      7.38 o 
  -3   4   6       23.32       10.67      4.23 o 
  -2   4   6      680.57      627.83     16.63 o 
  -1   4   6     1409.38     1430.45     23.61 o 
   0   4   6        1.66        6.77      3.39 o 
   1   4   6      197.21      213.52      6.53 o 
   2   4   6     1089.65     1114.67     21.73 o 
   3   4   6      119.94      121.98      5.80 o 
   4   4   6      192.45      217.95      6.91 o 
   5   4   6      141.65      144.06      7.25 o 
   6   4   6      961.48     1012.67     23.99 o 
   7   4   6      105.23       80.15      7.34 o 
   8   4   6      231.56      239.05      8.91 o 
   9   4   6        2.72      -11.57     11.57 o 
  10   4   6        1.72        3.87     11.66 o 
  11   4   6      129.35      112.78      8.62 o 
  12   4   6        1.50      -14.08     14.08 o 
  13   4   6       11.30        3.42     13.78 o 
  14   4   6        2.82        8.77      8.50 o 
  15   4   6       10.52       40.30      9.22 o 
 -17   5   6        0.31       23.43     14.25 o 
 -16   5   6       16.52       10.05     15.17 o 
 -15   5   6        2.31       10.07     13.47 o 
 -14   5   6       14.34       21.39     12.93 o 
 -13   5   6      147.89      119.49      9.40 o 
 -12   5   6       38.24       40.59      7.43 o 
 -11   5   6        3.63        7.38      6.67 o 
 -10   5   6      136.03      111.33      7.85 o 
  -9   5   6       24.46       38.29      6.67 o 
  -8   5   6        0.12        3.27      9.60 o 
  -7   5   6        0.67       -4.45      9.80 o 
  -6   5   6      601.36      662.14     19.58 o 
  -5   5   6      359.75      391.15     11.19 o 
  -4   5   6      775.18      792.91     20.59 o 
  -3   5   6      280.99      279.29      7.97 o 
  -2   5   6       64.01       64.56      5.93 o 
  -1   5   6       19.34       30.95      5.42 o 
   0   5   6        0.62       -1.15      6.12 o 
   1   5   6       69.34       53.37      5.82 o 
   2   5   6     1764.63     1703.74     29.20 o 
   3   5   6     1236.18     1264.48     25.85 o 
   4   5   6       90.91       85.93      6.60 o 
   5   5   6      206.41      177.96      8.44 o 
   6   5   6     1001.18      936.81     25.96 o 
   7   5   6      429.77      406.61     12.53 o 
   8   5   6      156.43      154.38      8.62 o 
   9   5   6        0.08       10.25     11.68 o 
  10   5   6        0.01        1.81     12.87 o 
  11   5   6       23.03       18.68     13.56 o 
  12   5   6       86.07       77.31      9.15 o 
  13   5   6        0.45        2.19     13.65 o 
  14   5   6       20.02       39.54      9.71 o 
 -16   6   6       28.27       28.62      9.58 o 
 -15   6   6       11.34       -0.78     15.66 o 
 -14   6   6       46.52       51.83      9.13 o 
 -13   6   6       67.89       65.63      9.73 o 
 -12   6   6       25.88       -5.89     14.30 o 
 -11   6   6      663.92      656.34     19.78 o 
 -10   6   6      128.84      117.97      8.77 o 
  -9   6   6      816.15      733.21     21.71 o 
  -8   6   6       27.41       35.27      6.96 o 
  -7   6   6        6.77        6.00      5.93 o 
  -6   6   6       66.12       64.60      6.65 o 
  -5   6   6      159.34      163.78      7.90 o 
  -4   6   6      279.25      256.71      8.82 o 
  -3   6   6       31.29       35.74      6.22 o 
  -2   6   6      467.81      497.15     14.19 o 
  -1   6   6       26.11       17.19     10.36 o 
   0   6   6      217.87      226.50     11.54 o 
   1   6   6       38.43       29.18      6.56 o 
   2   6   6       55.99       55.94      6.62 o 
   3   6   6       39.85       45.18      6.62 o 
   4   6   6       21.48       22.27      6.65 o 
   5   6   6      725.55      692.41     20.36 o 
   6   6   6        0.04        4.90     11.77 o 
   7   6   6        0.07       16.04     11.88 o 
   8   6   6       43.80       49.50      7.63 o 
   9   6   6      162.98      154.63     10.20 o 
  10   6   6        7.00        3.33     12.87 o 
  11   6   6        3.44       -2.13     13.81 o 
  12   6   6        3.54        2.26     13.09 o 
  13   6   6       31.64       36.72      9.33 o 
 -14   7   6       41.88       47.55     10.14 o 
 -13   7   6       65.91       63.15      9.71 o 
 -12   7   6       13.76       13.11     13.00 o 
 -11   7   6       59.93       46.97      9.20 o 
 -10   7   6      266.14      225.27     11.57 o 
  -9   7   6      106.98      135.16      9.55 o 
  -8   7   6      224.50      242.32     11.30 o 
  -7   7   6       11.54        7.09     12.62 o 
  -6   7   6      194.50      203.63      9.49 o 
  -5   7   6      260.82      244.49      9.87 o 
  -4   7   6        2.07       -1.63     10.74 o 
  -3   7   6        6.08       10.74     10.38 o 
  -2   7   6       48.38       62.03      7.09 o 
  -1   7   6        2.65        0.54     12.02 o 
   0   7   6        6.59        8.68      9.31 o 
   1   7   6       22.81       12.93     11.97 o 
   2   7   6     1962.80     1871.28     36.65 o 
   3   7   6      488.61      457.57     13.56 o 
   4   7   6       16.83        6.38     12.44 o 
   5   7   6       28.42       19.27      7.12 o 
   6   7   6       31.02       25.40      8.28 o 
   7   7   6       22.15       10.38     14.10 o 
   8   7   6       39.71       41.82      8.32 o 
   9   7   6       22.79       23.34     13.69 o 
  10   7   6       22.43       22.24     14.97 o 
  11   7   6       41.91       39.20      9.53 o 
 -12   8   6        1.93        6.51     14.41 o 
 -11   8   6       41.53       59.97      9.49 o 
 -10   8   6        0.97      -14.70     14.70 o 
  -9   8   6       26.89       29.43      8.68 o 
  -8   8   6      139.17      154.13     10.70 o 
  -7   8   6        2.83        4.74     13.40 o 
  -6   8   6        1.16        7.25     13.00 o 
  -5   8   6      128.98      108.98      9.69 o 
  -4   8   6        0.12       -3.78     13.29 o 
  -3   8   6       52.43       51.27      7.94 o 
  -2   8   6       20.62       30.88      7.68 o 
  -1   8   6        2.13       14.86     12.40 o 
   0   8   6       45.29       57.53      5.77 o 
   1   8   6       22.53       14.41     14.14 o 
   2   8   6       52.77       66.66      8.57 o 
   3   8   6       13.17      -10.38     13.61 o 
   4   8   6        9.18       -0.67     14.39 o 
   5   8   6       50.23       60.57      8.39 o 
   6   8   6       21.17       16.27     13.05 o 
   7   8   6       65.84       78.99      9.17 o 
   8   8   6        7.19       -7.61     15.17 o 
   9   8   6       29.06       26.92     16.40 o 
  -9   9   6        0.58      -15.13     15.13 o 
  -8   9   6       85.40       77.78      9.91 o 
  -7   9   6       14.24        5.42     15.17 o 
  -6   9   6        2.61       19.62     13.25 o 
  -5   9   6       73.12       50.06     10.20 o 
  -4   9   6      310.52      338.54     13.45 o 
  -3   9   6       41.61       10.81     15.44 o 
  -2   9   6       73.67       72.81      9.24 o 
  -1   9   6        1.49      -10.72     12.82 o 
   0   9   6       26.21       29.24      8.98 o 
   1   9   6       53.34       67.22      9.24 o 
   2   9   6       44.34       41.44      8.82 o 
   3   9   6       11.42       27.90      8.59 o 
   4   9   6       11.04       14.41     14.41 o 
   5   9   6       17.07       -2.33     15.15 o 
   6   9   6       25.04       10.45     16.13 o 
 -19   0   7        8.80       -9.31     15.78 o 
 -17   0   7        4.15       21.50     12.89 o 
 -15   0   7      182.26      180.94      9.42 o 
 -13   0   7       10.01       10.76     10.76 o 
 -11   0   7      841.74      892.84     22.22 o 
  -9   0   7      404.47      360.70     10.85 o 
  -7   0   7        1.48       -3.11      6.51 o 
  -5   0   7     2639.09     2716.73     27.03 o 
  -3   0   7      831.32      838.62     15.10 o 
  -1   0   7     3957.89     3805.03     29.65 o 
   1   0   7      874.47      884.52     15.84 o 
   3   0   7      705.43      692.21     15.64 o 
   5   0   7      305.64      258.61      7.61 o 
   7   0   7     1155.07     1294.40     25.20 o 
   9   0   7     1257.84     1415.86     28.69 o 
  11   0   7        5.52       -1.05     14.25 o 
  13   0   7       12.27       11.14     13.90 o 
  15   0   7        1.75        7.32     14.21 o 
 -19   1   7       45.24       51.12      7.14 o 
 -18   1   7       23.26       12.29     13.86 o 
 -17   1   7        0.01       -5.86      9.91 o 
 -16   1   7       14.52       15.76     14.79 o 
 -15   1   7      176.66      189.68     11.38 o 
 -14   1   7       26.35       32.87      6.04 o 
 -13   1   7       56.54       69.78      7.82 o 
 -12   1   7       96.82       89.95      7.08 o 
 -11   1   7       31.60       35.59      4.14 o 
 -10   1   7      175.76      193.70      4.97 o 
  -9   1   7       24.08        7.76      5.92 o 
  -8   1   7      110.32       92.32      3.53 o 
  -7   1   7      697.68      782.56     12.12 o 
  -6   1   7     2657.88     2718.77     21.72 o 
  -5   1   7     1732.16     1774.90     15.93 o 
  -4   1   7     1209.52     1081.80     81.80 o 
  -3   1   7     1535.54     1340.91     13.27 o 
  -2   1   7      120.06      128.37      3.20 o 
  -1   1   7      234.73      263.28     11.47 o 
   0   1   7      138.45      104.93      2.35 o 
   1   1   7     2662.15     2641.13     51.66 o 
   2   1   7     3372.09     3372.96     99.70 o 
   3   1   7      680.76      706.90     15.28 o 
   4   1   7      487.63      530.82     17.87 o 
   5   1   7        9.63        8.05      5.84 o 
   6   1   7     2802.26     2847.17     94.48 o 
   7   1   7      192.04      205.91     13.27 o 
   8   1   7      512.24      534.18     11.47 o 
   9   1   7      110.22      103.50      5.42 o 
  10   1   7     2022.11     2029.01     31.29 o 
  11   1   7      160.93      151.64      6.54 o 
  12   1   7       18.64       19.84      6.53 o 
  13   1   7        0.03       11.79      9.99 o 
  14   1   7       35.21       27.70      7.92 o 
  15   1   7      134.32      137.08      8.17 o 
  16   1   7        0.08        5.55     10.97 o 
 -19   2   7        0.36      -16.13     16.13 o 
 -18   2   7        0.47       23.16     12.71 o 
 -17   2   7       10.13       13.90     12.78 o 
 -16   2   7      160.55      167.45     10.52 o 
 -15   2   7       12.60       12.08     11.88 o 
 -14   2   7        5.10       18.28     11.79 o 
 -13   2   7      261.94      249.41      9.67 o 
 -12   2   7        3.11       -1.88     10.56 o 
 -11   2   7       24.84       36.12      5.95 o 
 -10   2   7      665.63      637.97     19.07 o 
  -9   2   7       61.92       56.01      4.99 o 
  -8   2   7        0.09       -0.67      7.47 o 
  -7   2   7      985.53     1019.72     20.09 o 
  -6   2   7     1528.67     1603.60     23.34 o 
  -5   2   7       30.45       40.48      4.09 o 
  -4   2   7     1044.17     1050.89     18.19 o 
  -3   2   7     2540.59     2650.36     27.14 o 
  -2   2   7      279.48      305.47      8.57 o 
  -1   2   7      823.14      839.16     15.98 o 
   0   2   7     1837.25     1795.72     16.19 o 
   1   2   7      608.38      626.42     14.90 o 
   2   2   7      452.89      437.49     11.84 o 
   3   2   7     2248.52     2406.27     28.75 o 
   4   2   7     1846.37     1939.35     26.54 o 
   5   2   7      488.60      521.79     14.10 o 
   6   2   7       88.32       97.45      5.91 o 
   7   2   7        4.31      -10.02     10.02 o 
   8   2   7       11.17       12.53      5.46 o 
   9   2   7      161.90      151.69      8.03 o 
  10   2   7      130.27      153.08      9.04 o 
  11   2   7      165.21      168.70      9.22 o 
  12   2   7        0.03        4.72     12.98 o 
  13   2   7        0.38        5.15     12.71 o 
  14   2   7       28.32       31.53      9.29 o 
  15   2   7        0.00        0.00     14.68 o 
  16   2   7        0.39       -6.49     16.22 o 
 -18   3   7        0.73        6.18     14.05 o 
 -17   3   7       29.07       23.14     14.43 o 
 -16   3   7      106.95      111.28     10.20 o 
 -15   3   7       20.17       12.04     13.65 o 
 -14   3   7      209.16      206.76      9.55 o 
 -13   3   7       67.41       80.40      7.68 o 
 -12   3   7       49.33       42.56      6.91 o 
 -11   3   7       19.01        6.53     10.25 o 
 -10   3   7      147.38      146.01      7.14 o 
  -9   3   7      156.87      133.88      7.07 o 
  -8   3   7      287.73      292.94      8.97 o 
  -7   3   7      761.82      798.43     19.18 o 
  -6   3   7      258.89      257.90      8.37 o 
  -5   3   7       36.58       61.34      4.30 o 
  -4   3   7       81.47       68.97      4.79 o 
  -3   3   7      641.86      640.27     15.73 o 
  -2   3   7      576.07      529.62     14.52 o 
  -1   3   7      212.69      216.01      6.80 o 
   0   3   7     1095.03     1034.08     13.65 o 
   1   3   7       16.47        8.10      7.43 o 
   2   3   7      717.79      752.76     17.79 o 
   3   3   7      503.26      549.51     15.87 o 
   4   3   7     4527.48     4584.11     43.03 o 
   5   3   7     1902.84     1982.00     29.54 o 
   6   3   7      164.65      154.13      7.36 o 
   7   3   7       73.77       75.41      6.56 o 
   8   3   7        9.19       10.67     10.27 o 
   9   3   7       19.51       20.94     10.52 o 
  10   3   7      200.53      177.16      8.97 o 
  11   3   7      233.96      195.22      9.96 o 
  12   3   7       54.96       54.69      8.75 o 
  13   3   7        0.19        0.00     14.39 o 
  14   3   7        1.77       -7.18     14.75 o 
  15   3   7        0.62        0.78     15.26 o 
 -18   4   7        7.45       12.15     14.66 o 
 -17   4   7        0.50       -0.76     14.70 o 
 -16   4   7        3.54       24.01     14.21 o 
 -15   4   7       89.33       74.40      9.71 o 
 -14   4   7        1.86        5.62     12.46 o 
 -13   4   7      345.85      321.98     10.96 o 
 -12   4   7      450.19      426.17     12.40 o 
 -11   4   7      250.18      229.14      9.51 o 
 -10   4   7      128.21      128.49      7.76 o 
  -9   4   7      298.86      292.89      8.91 o 
  -8   4   7       10.99       14.63      9.64 o 
  -7   4   7        0.01        0.78      8.91 o 
  -6   4   7       30.23       26.49      5.26 o 
  -5   4   7      227.14      224.71      7.18 o 
  -4   4   7       86.51       99.22      5.26 o 
  -3   4   7     1733.50     1880.45     28.02 o 
  -2   4   7     1059.40     1062.82     21.12 o 
  -1   4   7      416.77      392.09     12.35 o 
   0   4   7      665.88      689.87     12.56 o 
   1   4   7      683.82      605.37     17.63 o 
   2   4   7        0.00        5.01      8.26 o 
   3   4   7       24.01       30.90      5.46 o 
   4   4   7      319.96      332.05      9.98 o 
   5   4   7      171.25      156.73      7.74 o 
   6   4   7        0.36       -7.59      9.73 o 
   7   4   7       12.08        3.80     10.65 o 
   8   4   7        0.04       14.19     11.08 o 
   9   4   7       19.95        3.24     12.64 o 
  10   4   7        3.46        0.00     12.24 o 
  11   4   7      150.91      163.31     10.16 o 
  12   4   7        7.34        7.92     14.12 o 
  13   4   7       54.05       48.16      9.55 o 
  14   4   7        4.56       15.91     16.00 o 
  15   4   7       48.38       63.44     10.25 o 
 -17   5   7       48.34       48.80      9.87 o 
 -16   5   7       46.74       45.02      9.60 o 
 -15   5   7      107.85      105.46      9.98 o 
 -14   5   7       13.82       18.26     13.20 o 
 -13   5   7        0.14       14.66     11.97 o 
 -12   5   7       82.11       92.64      7.94 o 
 -11   5   7      137.56      144.49      8.55 o 
 -10   5   7       24.87       -9.58     12.22 o 
  -9   5   7      371.36      374.41     10.72 o 
  -8   5   7      429.60      441.86     13.40 o 
  -7   5   7        2.76       16.56      9.69 o 
  -6   5   7        1.96       -4.41     10.32 o 
  -5   5   7     1719.84     1747.91     30.43 o 
  -4   5   7       74.64       76.10      6.36 o 
  -3   5   7        3.90        6.40      8.75 o 
  -2   5   7      887.68      891.59     22.02 o 
  -1   5   7       23.65       19.20      9.69 o 
   0   5   7     1512.68     1492.78     26.63 o 
   1   5   7       22.94       33.59      5.57 o 
   2   5   7      163.58      157.20      7.47 o 
   3   5   7      117.02      112.15      7.16 o 
   4   5   7       50.41       37.41      6.78 o 
   5   5   7     2312.30     2199.46     36.72 o 
   6   5   7      565.31      558.28     16.47 o 
   7   5   7        0.05       -4.79     11.37 o 
   8   5   7        0.70        9.53     10.61 o 
   9   5   7       19.55       15.64      7.09 o 
  10   5   7      103.77       99.33      9.24 o 
  11   5   7        3.46       12.71     13.14 o 
  12   5   7        0.32       15.01     12.80 o 
  13   5   7       12.22       -2.28     15.19 o 
  14   5   7       22.88       12.91     15.28 o 
 -15   6   7        4.98      -11.05     14.03 o 
 -14   6   7      180.13      201.08     11.75 o 
 -13   6   7        1.01        0.00     13.83 o 
 -12   6   7      235.91      255.25     11.77 o 
 -11   6   7       21.89       18.37      8.84 o 
 -10   6   7      148.56      138.87      9.26 o 
  -9   6   7      374.77      359.46     11.21 o 
  -8   6   7        3.26       -4.39     11.10 o 
  -7   6   7       33.55        5.80     11.17 o 
  -6   6   7      204.94      193.09      8.59 o 
  -5   6   7       35.17       38.53      6.44 o 
  -4   6   7      154.21      165.19      8.01 o 
  -3   6   7       33.28       20.09      6.36 o 
  -2   6   7      288.23      287.75      9.33 o 
  -1   6   7      325.58      306.61      9.51 o 
   0   6   7      131.81      153.54      5.48 o 
   1   6   7      354.97      341.65     10.11 o 
   2   6   7       50.00       50.17      6.56 o 
   3   6   7       19.54       12.28      6.58 o 
   4   6   7      745.56      735.76     21.55 o 
   5   6   7     1342.86     1260.97     31.19 o 
   6   6   7      264.86      243.17     10.16 o 
   7   6   7       39.44       44.31      7.50 o 
   8   6   7      289.79      298.31     11.77 o 
   9   6   7        0.33       15.10     12.02 o 
  10   6   7      395.19      381.64     13.69 o 
  11   6   7       18.41        2.19     15.15 o 
  12   6   7       15.67       11.66     14.93 o 
  13   6   7        8.60        4.92     16.72 o 
 -14   7   7       16.52       47.39      9.20 o 
 -13   7   7       38.16       30.19     15.80 o 
 -12   7   7       36.44       12.55     14.68 o 
 -11   7   7       45.25       37.12      8.84 o 
 -10   7   7       27.23       16.11     13.76 o 
  -9   7   7        3.31      -14.05     14.05 o 
  -8   7   7      322.33      321.65     12.06 o 
  -7   7   7        3.05       -1.21     11.70 o 
  -6   7   7       21.32       22.27     12.37 o 
  -5   7   7        8.21       14.79     11.52 o 
  -4   7   7      192.04      212.07      9.02 o 
  -3   7   7      393.27      390.12     11.46 o 
  -2   7   7      253.71      245.27      9.73 o 
  -1   7   7      281.00      288.62     10.18 o 
   0   7   7        2.98        4.45      7.91 o 
   1   7   7      118.49      134.66      8.30 o 
   2   7   7        1.46      -12.89     12.89 o 
   3   7   7        9.03       -8.73     12.71 o 
   4   7   7        0.01        9.60     11.99 o 
   5   7   7      239.90      219.34     11.03 o 
   6   7   7       14.97       28.93      7.76 o 
   7   7   7       92.67      118.98      9.53 o 
   8   7   7       40.95       32.49      9.02 o 
   9   7   7       46.31       44.93      9.42 o 
  10   7   7        1.09      -10.72     14.59 o 
  11   7   7        9.35      -16.89     18.42 o 
 -12   8   7        1.78      -16.13     16.13 o 
 -11   8   7        9.36      -15.78     15.78 o 
 -10   8   7       18.08        8.32     15.40 o 
  -9   8   7       13.55       16.81     13.27 o 
  -8   8   7       57.53       62.68      9.00 o 
  -7   8   7       53.15       55.41      9.20 o 
  -6   8   7       21.15       23.52     14.90 o 
  -5   8   7       53.16       20.97     15.08 o 
  -4   8   7        5.19        0.65     13.34 o 
  -3   8   7        0.84        3.20     12.80 o 
  -2   8   7       45.17       33.81      8.62 o 
  -1   8   7       24.73       19.07     13.29 o 
   0   8   7      132.78      123.87      6.93 o 
   1   8   7       51.71       51.24      8.70 o 
   2   8   7      340.76      338.45     12.69 o 
   3   8   7        5.29       -6.02     13.34 o 
   4   8   7      151.79      148.67     10.47 o 
   5   8   7        0.40       -9.13     13.40 o 
   6   8   7        0.00        2.91     13.18 o 
   7   8   7        0.31       -1.52     13.31 o 
   8   8   7      109.09       94.52     11.03 o 
   9   8   7        9.48        4.88     16.09 o 
  -8   9   7       13.96      -10.45     15.22 o 
  -7   9   7       23.37       19.65     15.66 o 
  -6   9   7       22.68        5.37     14.34 o 
  -5   9   7       17.96       20.01      8.79 o 
  -4   9   7        6.36       26.70     13.72 o 
  -3   9   7        1.65      -12.51     13.74 o 
  -2   9   7       23.11       18.30     15.04 o 
  -1   9   7       53.28       49.39      9.20 o 
   0   9   7      206.22      224.72      8.71 o 
   1   9   7       72.39       88.86     10.23 o 
   2   9   7       12.34       15.75     14.05 o 
   3   9   7        7.36       -3.83     13.63 o 
   4   9   7       33.06       45.49      9.64 o 
   5   9   7       51.50        6.38     18.04 o 
 -18   0   8        9.35       10.25     13.58 o 
 -16   0   8       59.53       68.50      8.62 o 
 -14   0   8      200.22      199.56      9.17 o 
 -12   0   8       11.68       -1.39     10.76 o 
 -10   0   8      151.82      154.51      7.03 o 
  -8   0   8      679.44      584.71     16.04 o 
  -6   0   8       52.19       67.18      4.45 o 
  -4   0   8     6867.59     7074.00     43.79 o 
  -2   0   8      436.65      403.48     12.08 o 
   0   0   8     9150.43     9268.74    125.71 o 
   2   0   8     1482.81     1435.62     21.62 o 
   4   0   8     2897.01     2709.46     31.75 o 
   6   0   8      161.40      156.59      6.82 o 
   8   0   8      420.01      441.12     14.10 o 
  10   0   8     1134.34     1145.35     28.96 o 
  12   0   8      460.47      514.76     16.00 o 
  14   0   8       50.70       47.48      9.89 o 
  16   0   8       25.89      -13.11     17.54 o 
 -19   1   8        0.47       10.64     10.24 o 
 -18   1   8       79.11       88.94      7.31 o 
 -17   1   8        0.09       12.45      9.31 o 
 -16   1   8      158.56      192.48      7.83 o 
 -15   1   8      354.55      376.88      9.49 o 
 -14   1   8       39.00       42.61      4.89 o 
 -13   1   8        2.86        4.67      8.38 o 
 -12   1   8      380.09      377.15      7.97 o 
 -11   1   8      581.09      588.25     11.66 o 
 -10   1   8       70.56       63.60      4.16 o 
  -9   1   8      190.45      188.26      6.51 o 
  -8   1   8       49.50       59.05      3.26 o 
  -7   1   8     1629.42     1597.89     17.22 o 
  -6   1   8        2.35        5.09      5.92 o 
  -5   1   8     1052.80     1036.08     16.51 o 
  -4   1   8       21.40       15.08      2.65 o 
  -3   1   8     1624.66     1674.32     15.72 o 
  -2   1   8      450.49      505.07      9.50 o 
  -1   1   8      179.74      210.86      4.45 o 
   0   1   8     1770.88     1807.54     11.60 o 
   1   1   8      912.58      933.44     23.04 o 
   2   1   8       96.68       83.71      6.47 o 
   3   1   8       64.08       72.88      3.37 o 
   4   1   8      684.92      617.89     42.65 o 
   5   1   8       23.55       24.49      6.57 o 
   6   1   8      277.40      298.61      6.29 o 
   7   1   8        7.15        4.82     14.90 o 
   8   1   8      552.51      544.62     26.09 o 
   9   1   8       42.56       41.43      5.43 o 
  10   1   8       28.33       38.62     11.18 o 
  11   1   8       33.39       32.08     10.51 o 
  12   1   8      149.67      161.53      6.85 o 
  13   1   8       10.09       -0.95     12.11 o 
  14   1   8        0.23       -1.50     10.11 o 
  15   1   8        0.58       14.14     10.34 o 
  16   1   8        3.07        2.08     14.44 o 
 -19   2   8        4.65       17.70     15.35 o 
 -18   2   8        3.04       24.03     13.18 o 
 -17   2   8        0.05       10.54     13.29 o 
 -16   2   8        0.20      -13.20     13.20 o 
 -15   2   8       36.89       12.91     13.25 o 
 -14   2   8      124.47      112.60      8.28 o 
 -13   2   8      307.48      295.71     10.14 o 
 -12   2   8      116.93      105.84      7.50 o 
 -11   2   8       98.78       97.00      7.00 o 
 -10   2   8       24.33       16.69      5.46 o 
  -9   2   8       20.69       28.82      5.50 o 
  -8   2   8       38.70       28.93      4.54 o 
  -7   2   8      489.03      476.41     12.96 o 
  -6   2   8      358.34      307.12      9.60 o 
  -5   2   8      209.83      199.33      5.82 o 
  -4   2   8      529.82      552.73     14.90 o 
  -3   2   8      956.96     1019.09     18.73 o 
  -2   2   8      488.91      483.34     13.61 o 
  -1   2   8     4205.17     4287.01     36.34 o 
   0   2   8     2118.82     2317.04     19.38 o 
   1   2   8      799.69      916.25     18.64 o 
   2   2   8     1010.06      951.00     19.27 o 
   3   2   8      851.03      767.40     18.19 o 
   4   2   8        0.29       -5.10      8.55 o 
   5   2   8      976.85      964.72     21.86 o 
   6   2   8        3.18       -8.19     10.56 o 
   7   2   8       46.96       51.65      6.80 o 
   8   2   8        0.61        2.75     10.34 o 
   9   2   8     1233.70     1196.41     29.00 o 
  10   2   8      108.58       79.57      8.66 o 
  11   2   8       39.74       43.34      7.59 o 
  12   2   8       13.58        7.45     13.49 o 
  13   2   8       51.74       50.86      9.38 o 
  14   2   8        0.00       11.50     13.83 o 
  15   2   8        0.03        5.46     14.43 o 
 -18   3   8        0.82      -14.05     14.05 o 
 -17   3   8       45.22       40.35      9.20 o 
 -16   3   8      114.00      135.00      9.98 o 
 -15   3   8       42.25       35.76      9.11 o 
 -14   3   8        0.02       20.21     10.96 o 
 -13   3   8      573.21      532.17     15.66 o 
 -12   3   8       16.89       17.52     11.12 o 
 -11   3   8       19.72       13.45     10.52 o 
 -10   3   8       13.28       16.13     10.14 o 
  -9   3   8      449.40      456.27     14.86 o 
  -8   3   8      735.53      749.05     20.09 o 
  -7   3   8      146.18      143.66      6.22 o 
  -6   3   8     1403.98     1366.12     23.85 o 
  -5   3   8      656.44      656.21     17.12 o 
  -4   3   8     1361.47     1382.83     23.38 o 
  -3   3   8       33.98       33.30      4.36 o 
  -2   3   8      522.75      519.17     14.88 o 
  -1   3   8      915.06      850.86     18.98 o 
   0   3   8        1.74        4.73      5.18 o 
   1   3   8        3.37        4.90      7.59 o 
   2   3   8     2111.21     2129.51     29.72 o 
   3   3   8       81.86       68.79      5.62 o 
   4   3   8       63.99       70.02      6.65 o 
   5   3   8      566.35      636.16     16.85 o 
   6   3   8        8.65        8.91     10.56 o 
   7   3   8       16.22       12.42      6.04 o 
   8   3   8        0.86      -11.43     11.43 o 
   9   3   8       98.89      106.67      8.06 o 
  10   3   8       70.63       51.09      8.19 o 
  11   3   8      177.43      167.22      9.49 o 
  12   3   8       98.33       87.11      9.51 o 
  13   3   8       15.68        6.98     14.28 o 
  14   3   8        6.04       21.66     13.78 o 
  15   3   8        0.07       -8.88     16.22 o 
 -18   4   8       18.37       21.26     15.04 o 
 -17   4   8        1.92        4.63     14.52 o 
 -16   4   8        1.36       16.22     13.36 o 
 -15   4   8        5.48        4.12     13.63 o 
 -14   4   8       55.08       27.30     14.01 o 
 -13   4   8       39.67       39.56      7.56 o 
 -12   4   8       53.50       55.16      7.72 o 
 -11   4   8      397.68      358.10     10.67 o 
 -10   4   8       14.14       16.72     11.01 o 
  -9   4   8        2.96        2.80      9.60 o 
  -8   4   8      553.73      526.98     16.51 o 
  -7   4   8      165.29      144.35      7.23 o 
  -6   4   8       84.22      104.34      6.33 o 
  -5   4   8      568.05      581.31     15.40 o 
  -4   4   8      176.00      173.13      6.27 o 
  -3   4   8       88.83      103.47      5.62 o 
  -2   4   8      429.94      392.74     11.35 o 
  -1   4   8       47.00       47.28      4.99 o 
   0   4   8       23.34       10.56      6.19 o 
   1   4   8      323.35      363.04      9.91 o 
   2   4   8     3315.18     3445.53     39.43 o 
   3   4   8       75.87       75.34      6.51 o 
   4   4   8       41.83       30.48      6.24 o 
   5   4   8       69.87       73.80      6.49 o 
   6   4   8      669.91      643.79     18.73 o 
   7   4   8      116.69      114.50      7.94 o 
   8   4   8     2394.50     2290.24     39.47 o 
   9   4   8       91.51       92.17      8.19 o 
  10   4   8       51.67       49.97      7.92 o 
  11   4   8        3.71       -3.22     12.87 o 
  12   4   8      121.61      106.18     10.25 o 
  13   4   8       46.55       34.04      9.82 o 
  14   4   8       97.71      104.37     11.41 o 
 -17   5   8        4.90      -16.16     16.16 o 
 -16   5   8       10.85       11.84     14.14 o 
 -15   5   8        6.12       13.27     14.21 o 
 -14   5   8        7.27      -11.68     13.47 o 
 -13   5   8       59.98       56.90      8.88 o 
 -12   5   8       63.07       74.78      8.70 o 
 -11   5   8      312.70      325.03     10.79 o 
 -10   5   8       98.22       76.44      7.76 o 
  -9   5   8        1.71       14.55     10.70 o 
  -8   5   8       52.11       54.58      7.16 o 
  -7   5   8      112.07      107.25      7.32 o 
  -6   5   8        5.51      -10.76     10.76 o 
  -5   5   8      843.17      820.50     22.38 o 
  -4   5   8      185.02      197.34      7.88 o 
  -3   5   8     1230.21     1224.16     25.73 o 
  -2   5   8      181.25      179.55      7.59 o 
  -1   5   8       76.29       68.92      6.36 o 
   0   5   8       24.24       13.16      9.10 o 
   1   5   8      216.64      203.21      7.76 o 
   2   5   8       21.52       22.13      5.73 o 
   3   5   8        0.28        4.61      9.62 o 
   4   5   8        6.87        6.42      6.27 o 
   5   5   8       75.83       55.20      7.56 o 
   6   5   8      225.72      218.96      9.42 o 
   7   5   8       75.36       70.71      7.63 o 
   8   5   8       23.79       26.00      6.98 o 
   9   5   8        7.75      -13.16     13.16 o 
  10   5   8       77.49       55.85      8.86 o 
  11   5   8       17.17        5.57     13.69 o 
  12   5   8        3.24       -0.74     13.22 o 
  13   5   8       68.83      101.46     10.38 o 
 -15   6   8       15.40       18.57      8.79 o 
 -14   6   8        1.85        2.28     14.90 o 
 -13   6   8        1.76      -14.28     14.28 o 
 -12   6   8       16.07        7.43     12.71 o 
 -11   6   8      331.59      355.68     12.58 o 
 -10   6   8       11.08        7.94     12.35 o 
  -9   6   8       82.11       65.70      7.90 o 
  -8   6   8        5.29        6.18     11.01 o 
  -7   6   8        6.85        0.00     11.14 o 
  -6   6   8       32.24       32.94      6.74 o 
  -5   6   8        1.64        2.55     10.27 o 
  -4   6   8      168.31      174.72      8.28 o 
  -3   6   8      539.60      546.36     15.44 o 
  -2   6   8      120.40      128.29      7.99 o 
  -1   6   8      812.07      783.67     23.23 o 
   0   6   8      102.77       91.60      5.47 o 
   1   6   8       10.28       19.60     10.63 o 
   2   6   8        4.60        5.12     11.48 o 
   3   6   8      160.35      162.43      8.59 o 
   4   6   8       94.47      100.50      8.48 o 
   5   6   8       18.41       17.90      6.89 o 
   6   6   8        9.92       14.81     11.73 o 
   7   6   8       12.05       13.05     12.13 o 
   8   6   8       13.07       -0.65     13.58 o 
   9   6   8      195.05      199.54     11.50 o 
  10   6   8       10.23       22.27     14.10 o 
  11   6   8       13.09       13.65      9.09 o 
  12   6   8       18.90       25.04      9.89 o 
 -13   7   8       13.85        2.35     15.19 o 
 -12   7   8        2.51        3.00     12.55 o 
 -11   7   8       67.60       81.97      9.38 o 
 -10   7   8        6.18       10.96     13.90 o 
  -9   7   8       22.18       13.20     12.87 o 
  -8   7   8        0.14       -9.55     12.84 o 
  -7   7   8        3.05       17.97     11.23 o 
  -6   7   8       72.62       86.89      7.90 o 
  -5   7   8      184.32      183.89      9.29 o 
  -4   7   8       29.88       35.74      7.16 o 
  -3   7   8        7.12        8.57     10.96 o 
  -2   7   8       15.91       10.79     12.06 o 
  -1   7   8       15.71        7.59      6.80 o 
   0   7   8       52.51       43.86      5.42 o 
   1   7   8       85.30       71.05      8.17 o 
   2   7   8       31.02       22.58      7.54 o 
   3   7   8      779.52      797.74     22.65 o 
   4   7   8       38.11       36.92      8.55 o 
   5   7   8      173.04      179.17     10.54 o 
   6   7   8       78.08       70.31      9.49 o 
   7   7   8       31.35       20.16     13.92 o 
   8   7   8       14.44       16.65     14.81 o 
   9   7   8       49.51       58.14      9.58 o 
  10   7   8       14.09        5.53     15.28 o 
 -11   8   8       58.33       64.07     10.38 o 
 -10   8   8        4.71        8.48     14.48 o 
  -9   8   8        0.11      -15.55     15.55 o 
  -8   8   8       53.32       46.34      9.49 o 
  -7   8   8       12.68       12.71     13.27 o 
  -6   8   8       36.29       44.89      9.02 o 
  -5   8   8      104.96       93.00      9.60 o 
  -4   8   8        5.83       11.28     13.38 o 
  -3   8   8        4.95       -3.94     13.09 o 
  -2   8   8       53.22       62.03      8.84 o 
  -1   8   8       84.19       99.24      9.17 o 
   0   8   8       84.84       92.72     10.74 o 
   1   8   8        3.71       13.96     12.89 o 
   2   8   8      133.03      128.04     10.20 o 
   3   8   8      126.46      129.03     10.52 o 
   4   8   8       67.40       72.52      9.38 o 
   5   8   8        1.86        7.25     12.51 o 
   6   8   8        0.06        3.76     14.48 o 
   7   8   8       19.65        1.57     15.22 o 
   8   8   8       96.04       96.91     11.39 o 
  -8   9   8        9.46        4.09     14.57 o 
  -7   9   8        8.15       -7.21     14.75 o 
  -6   9   8        0.10      -10.96     14.70 o 
  -5   9   8       99.21      101.01     10.70 o 
  -4   9   8       26.71       21.24     15.28 o 
  -3   9   8       35.36       29.38     15.71 o 
  -2   9   8       39.07       41.38      9.24 o 
  -1   9   8        0.20       15.01     14.05 o 
   0   9   8       34.70       40.39      6.89 o 
   1   9   8       10.27       15.98     13.49 o 
   2   9   8        1.43       -1.54     13.96 o 
   3   9   8        0.79       11.48      8.50 o 
   4   9   8       30.37       16.81     15.48 o 
 -19   0   9       22.75       17.52      9.00 o 
 -17   0   9       32.10       36.56      8.57 o 
 -15   0   9      239.24      229.86     10.38 o 
 -13   0   9       14.77       20.14     11.05 o 
 -11   0   9      834.25      773.86     22.18 o 
  -9   0   9      691.27      689.79     18.82 o 
  -7   0   9     5738.33     5681.59     45.58 o 
  -5   0   9      959.66      967.58     18.82 o 
  -3   0   9    14584.07    14343.99     65.03 o 
  -1   0   9      118.65       91.01      4.68 o 
   1   0   9     4297.14     4310.67     37.46 o 
   3   0   9     1376.61     1213.89     22.06 o 
   5   0   9       37.75       39.03      5.03 o 
   7   0   9      440.89      438.54     12.20 o 
   9   0   9      685.79      743.30     21.39 o 
  11   0   9        2.68       18.08     12.71 o 
  13   0   9        7.69      -14.34     14.34 o 
  15   0   9        1.84       -7.97     16.58 o 
 -19   1   9        0.19       15.81      9.72 o 
 -18   1   9        3.27       -8.95     10.32 o 
 -17   1   9        7.91        7.32      9.56 o 
 -16   1   9        3.62       13.48      9.39 o 
 -15   1   9        0.93       -5.87      8.83 o 
 -14   1   9       38.42       28.12      6.68 o 
 -13   1   9       31.97       38.34      4.79 o 
 -12   1   9      517.20      490.58     10.78 o 
 -11   1   9        5.97        7.60      6.74 o 
 -10   1   9       95.23       99.03      7.07 o 
  -9   1   9      123.39      110.38      4.52 o 
  -8   1   9      422.07      385.25      7.82 o 
  -7   1   9      933.28      919.64     13.97 o 
  -6   1   9     1639.20     1598.13     78.00 o 
  -5   1   9       49.26       37.38      3.01 o 
  -4   1   9      204.58      231.65      4.72 o 
  -3   1   9       77.16       95.20      3.45 o 
  -2   1   9     6365.56     6702.68     32.15 o 
  -1   1   9      544.37      577.57     12.90 o 
   0   1   9      655.14      632.66     15.01 o 
   1   1   9      516.57      484.57      9.50 o 
   2   1   9        3.45        4.68      5.30 o 
   3   1   9        0.01        1.78      5.44 o 
   4   1   9      617.18      577.10     11.19 o 
   5   1   9       55.83       44.32      4.24 o 
   6   1   9      452.63      440.12      9.07 o 
   7   1   9     1096.21     1134.46     99.02 o 
   8   1   9      922.92      954.32     37.02 o 
   9   1   9      113.57      123.51     11.85 o 
  10   1   9      216.83      216.43      7.13 o 
  11   1   9       72.87       64.91      5.98 o 
  12   1   9      216.09      249.86     12.65 o 
  13   1   9       68.67       70.42     10.69 o 
  14   1   9       32.83       29.36      8.30 o 
  15   1   9       39.31       33.70      8.92 o 
 -19   2   9       30.05        5.71     15.98 o 
 -18   2   9        0.49       -5.33     13.56 o 
 -17   2   9       12.96        7.85     14.30 o 
 -16   2   9       74.98       82.53     10.05 o 
 -15   2   9        5.59       16.31     13.94 o 
 -14   2   9       22.55       19.09     12.87 o 
 -13   2   9       20.97       18.39     12.20 o 
 -12   2   9      351.43      347.63     10.25 o 
 -11   2   9        3.31      -10.25     10.67 o 
 -10   2   9       12.40       -1.75      9.89 o 
  -9   2   9       20.79        9.64      9.60 o 
  -8   2   9      381.34      361.32     10.38 o 
  -7   2   9      558.62      556.20     14.77 o 
  -6   2   9     2848.08     2883.88     33.21 o 
  -5   2   9      643.21      614.94     16.89 o 
  -4   2   9        7.06       16.25      4.07 o 
  -3   2   9     1184.24     1168.46     20.74 o 
  -2   2   9     4912.47     5079.27     41.49 o 
  -1   2   9      103.29      104.95      4.97 o 
   0   2   9      258.43      299.42     12.09 o 
   1   2   9      144.61      146.61      5.84 o 
   2   2   9     3133.72     3157.60     35.09 o 
   3   2   9       72.77       82.41      5.53 o 
   4   2   9      167.04      163.02      6.47 o 
   5   2   9       91.32      118.26      7.05 o 
   6   2   9       37.80       47.75      6.60 o 
   7   2   9       30.70       26.52      6.33 o 
   8   2   9      498.48      441.19     13.61 o 
   9   2   9      231.43      232.79      9.62 o 
  10   2   9       80.31       54.96      8.23 o 
  11   2   9      390.08      379.13     12.46 o 
  12   2   9        1.17       -8.46     13.34 o 
  13   2   9        1.46      -14.57     14.57 o 
  14   2   9       18.10       13.52     15.15 o 
  15   2   9        3.48       -4.05     15.93 o 
 -18   3   9        4.72      -13.40     14.86 o 
 -17   3   9       42.21       36.50      9.91 o 
 -16   3   9        0.58       17.72     13.90 o 
 -15   3   9       11.46       20.36     12.69 o 
 -14   3   9       48.47       51.87      7.36 o 
 -13   3   9       67.24       68.52      7.21 o 
 -12   3   9       96.27       85.79      7.63 o 
 -11   3   9       89.91      110.36      7.52 o 
 -10   3   9      203.59      211.24      8.28 o 
  -9   3   9      163.64      155.25      7.47 o 
  -8   3   9        0.70        0.83      8.93 o 
  -7   3   9       34.46       27.57      5.42 o 
  -6   3   9        4.67       -4.43      9.04 o 
  -5   3   9      887.87      889.51     20.59 o 
  -4   3   9       25.24       25.91      4.70 o 
  -3   3   9      129.14      132.70      5.64 o 
  -2   3   9       14.12       13.40      8.12 o 
  -1   3   9       98.75      106.92      5.42 o 
   0   3   9      142.61      130.06      4.11 o 
   1   3   9       15.47       12.82      9.64 o 
   2   3   9        0.91        9.87      8.50 o 
   3   3   9        0.43        2.55      5.50 o 
   4   3   9      521.75      523.11     15.87 o 
   5   3   9      405.20      392.36     11.95 o 
   6   3   9      105.35      102.73      7.03 o 
   7   3   9       41.08       46.03      6.96 o 
   8   3   9      221.31      207.23      9.17 o 
   9   3   9      129.46      112.38      8.48 o 
  10   3   9        0.69        2.98     12.42 o 
  11   3   9      248.40      240.04     12.02 o 
  12   3   9      151.20      141.74     10.92 o 
  13   3   9       41.31       30.10      9.98 o 
  14   3   9        0.54       21.91      8.84 o 
 -17   4   9        3.31       18.77     13.43 o 
 -16   4   9        2.18        3.74     14.55 o 
 -15   4   9        1.23       22.33     13.16 o 
 -14   4   9       75.32       53.97      9.02 o 
 -13   4   9      166.96      182.13      9.42 o 
 -12   4   9       18.13       -4.01     12.75 o 
 -11   4   9      811.63      825.87     22.11 o 
 -10   4   9       79.45       60.22      7.07 o 
  -9   4   9      826.84      800.47     23.16 o 
  -8   4   9      608.60      657.68     18.51 o 
  -7   4   9       37.10       30.79      6.20 o 
  -6   4   9      166.88      172.80      7.27 o 
  -5   4   9      346.04      344.43      9.35 o 
  -4   4   9        2.13       -7.85      9.06 o 
  -3   4   9     1474.47     1458.15     26.85 o 
  -2   4   9      425.00      439.37     12.55 o 
  -1   4   9     1697.10     1677.52     28.37 o 
   0   4   9      219.14      210.37      9.57 o 
   1   4   9      114.38      104.86      6.94 o 
   2   4   9      117.03       97.05      7.09 o 
   3   4   9      908.18      844.62     22.94 o 
   4   4   9        6.86       18.10      9.51 o 
   5   4   9      159.44      154.47      8.41 o 
   6   4   9      165.20      155.86      8.30 o 
   7   4   9       30.65       32.45      7.09 o 
   8   4   9      122.96      119.49      9.09 o 
   9   4   9      230.44      230.55     10.23 o 
  10   4   9        1.30      -10.79     13.47 o 
  11   4   9        0.62       10.14     12.87 o 
  12   4   9       38.83       13.67     15.17 o 
  13   4   9       49.83       49.90     10.23 o 
  14   4   9        2.79       -2.46     16.09 o 
 -16   5   9       28.04       38.44      9.11 o 
 -15   5   9        0.35        5.24     12.20 o 
 -14   5   9        0.06      -14.01     14.01 o 
 -13   5   9      120.32      124.98      9.76 o 
 -12   5   9       10.97      -13.69     13.69 o 
 -11   5   9       90.06       83.31      8.26 o 
 -10   5   9       15.92        9.00     11.50 o 
  -9   5   9        0.23      -11.28     11.28 o 
  -8   5   9       55.04       51.29      7.14 o 
  -7   5   9        1.09       17.36     10.16 o 
  -6   5   9      244.48      259.53      9.15 o 
  -5   5   9      560.75      527.27     15.53 o 
  -4   5   9       31.97       36.47      6.20 o 
  -3   5   9      129.87      137.35      7.50 o 
  -2   5   9      321.36      316.34      9.26 o 
  -1   5   9      155.72      149.10      7.54 o 
   0   5   9       24.28       22.51      5.31 o 
   1   5   9      538.04      502.57     14.86 o 
   2   5   9      101.50       87.27      7.18 o 
   3   5   9      190.83      182.15      8.32 o 
   4   5   9        0.02       12.20     10.02 o 
   5   5   9       18.44       17.59      6.96 o 
   6   5   9        3.92        0.56     11.08 o 
   7   5   9        3.36      -12.28     13.02 o 
   8   5   9       88.17       78.43      8.97 o 
   9   5   9        3.82       11.68     12.22 o 
  10   5   9        4.42        6.85     13.40 o 
  11   5   9        0.10      -14.79     14.79 o 
  12   5   9       52.96       56.28      9.53 o 
  13   5   9       40.36       42.72      9.91 o 
 -15   6   9        0.68       10.56     14.08 o 
 -14   6   9        2.44      -11.57     14.81 o 
 -13   6   9        1.40      -10.88     14.05 o 
 -12   6   9       13.85        9.67     14.10 o 
 -11   6   9       30.83        7.88     13.72 o 
 -10   6   9      153.80      136.25      9.67 o 
  -9   6   9       50.31       57.17      7.45 o 
  -8   6   9      103.51      115.40      8.41 o 
  -7   6   9        6.16       15.73     10.99 o 
  -6   6   9       21.82       17.99     11.37 o 
  -5   6   9       14.37       16.96     11.12 o 
  -4   6   9        1.49      -11.70     11.70 o 
  -3   6   9       93.61      104.05      7.61 o 
  -2   6   9      209.67      234.56      8.84 o 
  -1   6   9      102.86       99.85      7.81 o 
   0   6   9      117.12      108.89      5.65 o 
   1   6   9      219.93      221.49      9.40 o 
   2   6   9        0.22        2.69     11.32 o 
   3   6   9       95.51       92.08      8.12 o 
   4   6   9      692.54      672.25     21.48 o 
   5   6   9      219.38      220.66      9.82 o 
   6   6   9       44.18       37.17      8.53 o 
   7   6   9        9.29       20.77     12.44 o 
   8   6   9      123.29      142.43     10.38 o 
   9   6   9        7.03        6.40     13.90 o 
  10   6   9        1.14        0.00     13.20 o 
  11   6   9        3.36        5.53     13.81 o 
 -13   7   9        8.50        6.40     14.55 o 
 -12   7   9       13.08       20.92      8.46 o 
 -11   7   9       10.84       13.85     14.55 o 
 -10   7   9       17.86       31.80      8.41 o 
  -9   7   9        7.82       24.35     13.16 o 
  -8   7   9        4.85       24.23     12.96 o 
  -7   7   9      120.82      123.68      9.62 o 
  -6   7   9        0.18       16.16     12.02 o 
  -5   7   9       15.05      -10.90     13.27 o 
  -4   7   9      180.46      173.35      9.35 o 
  -3   7   9      157.11      162.55      9.11 o 
  -2   7   9      407.08      397.44     11.95 o 
  -1   7   9      517.29      504.94     14.72 o 
   0   7   9       41.52       37.53      5.39 o 
   1   7   9      184.32      190.74      9.67 o 
   2   7   9      878.08      884.79     24.82 o 
   3   7   9       92.68       90.09      9.71 o 
   4   7   9       53.68       53.01      9.51 o 
   5   7   9       22.24       13.99     13.11 o 
   6   7   9      100.71      112.67      9.73 o 
   7   7   9       21.72       33.34      8.46 o 
   8   7   9        6.80       26.29     14.12 o 
   9   7   9        4.15       15.69     14.16 o 
 -11   8   9        9.22       -2.44     14.97 o 
 -10   8   9        0.19       -0.78     13.85 o 
  -9   8   9        0.92       12.93     14.30 o 
  -8   8   9       16.37       16.09      8.93 o 
  -7   8   9      137.46      144.87     11.61 o 
  -6   8   9      119.90      114.21     10.67 o 
  -5   8   9        9.21       24.19     13.54 o 
  -4   8   9        7.77       17.07     13.40 o 
  -3   8   9       30.26       41.22      8.57 o 
  -2   8   9       37.07       43.30      8.86 o 
  -1   8   9       11.26       19.56      8.37 o 
   0   8   9       24.64       32.09      5.79 o 
   1   8   9        0.01       -4.81     12.37 o 
   2   8   9       12.61       34.06      8.66 o 
   3   8   9      171.08      180.72     10.92 o 
   4   8   9        4.07       15.40     13.74 o 
   5   8   9       10.48       12.02     14.21 o 
   6   8   9        6.62       15.55     14.05 o 
   7   8   9       42.29       46.59     10.05 o 
  -7   9   9        3.96        9.00     13.72 o 
  -6   9   9       12.38       23.25     15.19 o 
  -5   9   9       20.12       15.73     14.46 o 
  -4   9   9        1.16       -0.78     14.86 o 
  -3   9   9        5.47        3.87     14.28 o 
  -2   9   9       27.25       38.13      8.82 o 
  -1   9   9       33.66       27.79     14.52 o 
   0   9   9       29.88       10.66     11.08 o 
   1   9   9       22.12       36.43      9.29 o 
   2   9   9        3.50       18.28     13.47 o 
   3   9   9        1.67       12.13     14.08 o 
 -18   0  10        9.92       19.65     14.14 o 
 -16   0  10       24.83       12.73     14.05 o 
 -14   0  10      170.25      166.75      8.93 o 
 -12   0  10      404.03      434.23     12.49 o 
 -10   0  10       42.78       42.23      5.68 o 
  -8   0  10      191.20      190.07      7.12 o 
  -6   0  10        1.08       -0.67      7.27 o 
  -4   0  10    10083.87     9933.50     58.00 o 
  -2   0  10     3026.65     3040.19     32.60 o 
   0   0  10     1528.60     1603.69     17.38 o 
   2   0  10      851.33      769.66     18.44 o 
   4   0  10       22.15       16.56      9.04 o 
   6   0  10      126.95      132.36      7.50 o 
   8   0  10      606.65      610.24     17.50 o 
  10   0  10      365.63      409.90     12.67 o 
  12   0  10       14.83        0.00     15.01 o 
  14   0  10       85.87       88.90     10.14 o 
 -19   1  10       15.06        9.38      8.29 o 
 -18   1  10       86.72       86.92     11.58 o 
 -17   1  10        0.28      -10.05     10.05 o 
 -16   1  10       37.18       31.89      6.18 o 
 -15   1  10        0.06       -1.64      8.67 o 
 -14   1  10       18.36       14.62      8.46 o 
 -13   1  10       49.73       48.27      5.28 o 
 -12   1  10       23.87       22.56      5.67 o 
 -11   1  10      265.96      252.49      6.27 o 
 -10   1  10       55.35       55.98      4.46 o 
  -9   1  10      678.25      710.72     25.48 o 
  -8   1  10      860.89      896.99     25.71 o 
  -7   1  10      963.53      988.76     15.38 o 
  -6   1  10      484.59      498.30      9.53 o 
  -5   1  10      673.70      664.80     12.44 o 
  -4   1  10        8.71       10.94      5.52 o 
  -3   1  10      225.26      167.27      4.00 o 
  -2   1  10      566.34      606.84     12.62 o 
  -1   1  10        6.19        8.78      5.20 o 
   0   1  10       28.86       38.50      2.19 o 
   1   1  10      486.62      396.23      8.23 o 
   2   1  10      182.94      178.25      6.05 o 
   3   1  10      405.03      411.86     11.57 o 
   4   1  10      210.16      202.17      9.81 o 
   5   1  10     1286.52     1196.93     47.76 o 
   6   1  10      158.04      166.07      7.13 o 
   7   1  10      221.88      245.39     21.45 o 
   8   1  10      199.65      194.77     17.10 o 
   9   1  10       35.26       22.24      9.90 o 
  10   1  10      394.83      428.43     10.72 o 
  11   1  10       96.73      131.26     13.76 o 
  12   1  10       47.56       67.38      7.71 o 
  13   1  10       26.49       16.45     11.75 o 
  14   1  10       14.17       21.98     21.03 o 
  15   1  10        2.41       14.70     11.77 o 
 -18   2  10       10.17        2.33     14.86 o 
 -17   2  10        9.37       16.94      8.06 o 
 -16   2  10        9.18        0.00     13.61 o 
 -15   2  10       56.76       71.41      8.91 o 
 -14   2  10       82.57       65.23      7.79 o 
 -13   2  10      134.31      132.85      8.68 o 
 -12   2  10      177.01      165.99      8.66 o 
 -11   2  10      225.61      243.75      8.97 o 
 -10   2  10       72.49       79.93      6.51 o 
  -9   2  10      995.80      962.21     23.67 o 
  -8   2  10       12.11       10.79      9.04 o 
  -7   2  10       98.30      109.71      6.33 o 
  -6   2  10     1061.67     1050.42     22.22 o 
  -5   2  10     4918.59     4985.87     44.62 o 
  -4   2  10      437.19      456.67     13.43 o 
  -3   2  10     2373.74     2168.29     29.18 o 
  -2   2  10      322.76      353.87     10.52 o 
  -1   2  10        0.05        1.34      7.07 o 
   0   2  10        6.95        9.19      5.51 o 
   1   2  10     5691.45     5858.10     49.16 o 
   2   2  10        0.01       -9.17      9.17 o 
   3   2  10       14.56       -0.76      9.35 o 
   4   2  10       86.37       99.47      7.03 o 
   5   2  10       33.37       37.88      6.06 o 
   6   2  10      435.18      392.00     10.90 o 
   7   2  10      110.79      108.75      7.83 o 
   8   2  10       13.23       10.99     12.40 o 
   9   2  10      286.41      272.24     10.70 o 
  10   2  10       44.31       42.23      8.30 o 
  11   2  10      744.16      700.62     20.92 o 
  12   2  10       13.57       15.75     14.41 o 
  13   2  10       53.49       56.95      9.85 o 
  14   2  10       71.43       71.23     10.36 o 
 -18   3  10        9.43       -7.23     14.77 o 
 -17   3  10        2.26       -3.78     14.50 o 
 -16   3  10       23.61       22.42     13.63 o 
 -15   3  10       18.31        0.00     14.46 o 
 -14   3  10       35.51       36.05      8.30 o 
 -13   3  10        4.27        9.98     12.08 o 
 -12   3  10      122.77      126.74      8.10 o 
 -11   3  10       38.03       44.55      6.71 o 
 -10   3  10       89.04       65.79      7.09 o 
  -9   3  10       11.98       17.92     10.72 o 
  -8   3  10      951.87     1000.79     24.35 o 
  -7   3  10      129.08      141.24      7.29 o 
  -6   3  10     1784.35     1794.30     29.05 o 
  -5   3  10     1514.29     1440.32     26.25 o 
  -4   3  10      375.32      412.65     11.82 o 
  -3   3  10       49.58       47.77      5.17 o 
  -2   3  10      280.19      300.55      8.37 o 
  -1   3  10       19.98       25.04      4.52 o 
   0   3  10       24.70       17.46      4.54 o 
   1   3  10      157.20      170.51      7.14 o 
   2   3  10     1525.40     1523.09     27.81 o 
   3   3  10     1620.09     1607.32     29.43 o 
   4   3  10        4.08       -2.19      9.82 o 
   5   3  10      246.04      251.81      8.97 o 
   6   3  10     1356.47     1269.61     29.54 o 
   7   3  10      147.13      152.86      8.84 o 
   8   3  10        0.49       17.70     12.06 o 
   9   3  10       35.13       35.33      7.54 o 
  10   3  10      323.67      348.12     12.84 o 
  11   3  10        8.86       -1.34     14.52 o 
  12   3  10        2.91      -13.56     14.70 o 
  13   3  10       16.39      -10.70     16.04 o 
  14   3  10       19.08       29.27     16.18 o 
 -17   4  10        7.58       -2.39     14.39 o 
 -16   4  10       89.39      102.82     10.52 o 
 -15   4  10        2.71       -9.26     14.16 o 
 -14   4  10        0.51       -9.31     13.67 o 
 -13   4  10      186.35      215.51     10.65 o 
 -12   4  10       56.75       45.83      7.92 o 
 -11   4  10       49.61       56.55      7.21 o 
 -10   4  10       56.46       55.14      7.00 o 
  -9   4  10       19.77      -11.88     11.88 o 
  -8   4  10      981.57      997.30     25.67 o 
  -7   4  10       20.22       39.18      6.15 o 
  -6   4  10      116.98      115.73      7.14 o 
  -5   4  10      129.92      142.63      7.23 o 
  -4   4  10       97.07       95.62      6.58 o 
  -3   4  10       35.55       24.57      6.15 o 
  -2   4  10     1493.82     1506.67     28.46 o 
  -1   4  10        1.31       -0.43     10.56 o 
   0   4  10      765.17      767.53     15.17 o 
   1   4  10       59.68       50.10      6.15 o 
   2   4  10      472.42      466.94     14.21 o 
   3   4  10      131.46      143.82      7.76 o 
   4   4  10        2.98        6.29      9.49 o 
   5   4  10       15.22       12.67     11.12 o 
   6   4  10        0.29      -11.66     11.66 o 
   7   4  10       32.60       20.09      7.18 o 
   8   4  10      140.76      142.05      9.02 o 
   9   4  10       62.81       43.41      8.84 o 
  10   4  10       58.04       46.99      8.77 o 
  11   4  10       75.01       80.22      9.47 o 
  12   4  10       30.83       15.80     15.04 o 
  13   4  10       27.32       14.46     16.92 o 
 -16   5  10        2.40        4.90     14.95 o 
 -15   5  10       28.68       12.62      9.42 o 
 -14   5  10       48.83       27.93     14.52 o 
 -13   5  10        3.02        0.00     13.20 o 
 -12   5  10        5.76       21.84     12.15 o 
 -11   5  10       28.65       19.22      8.12 o 
 -10   5  10      101.01       99.06      8.03 o 
  -9   5  10        6.69        5.01     11.79 o 
  -8   5  10      247.37      253.89      9.64 o 
  -7   5  10      561.91      548.91     15.10 o 
  -6   5  10      105.07      112.15      7.52 o 
  -5   5  10     1446.02     1520.85     31.17 o 
  -4   5  10        7.13       -6.74     10.90 o 
  -3   5  10       39.61       35.38      6.47 o 
  -2   5  10        9.17       20.30     11.46 o 
  -1   5  10      109.54      118.24      7.68 o 
   0   5  10      595.92      579.61     28.44 o 
   1   5  10       25.53       25.06      6.71 o 
   2   5  10      272.10      254.61      9.62 o 
   3   5  10       91.66       80.29      7.52 o 
   4   5  10       42.54       40.68      6.98 o 
   5   5  10      146.67      149.79      8.77 o 
   6   5  10       26.23       31.44      7.18 o 
   7   5  10        1.81      -12.33     12.33 o 
   8   5  10       24.90       30.30      8.46 o 
   9   5  10        4.65      -13.61     14.01 o 
  10   5  10       14.74       24.39     14.12 o 
  11   5  10       43.68       55.50      9.82 o 
  12   5  10        2.41      -15.33     16.16 o 
 -15   6  10        5.34      -15.26     15.26 o 
 -14   6  10       13.84       11.79     14.34 o 
 -13   6  10       52.14       58.69      9.49 o 
 -12   6  10        5.06        7.79     12.35 o 
 -11   6  10        3.40       18.86     12.84 o 
 -10   6  10        8.59       15.48     12.24 o 
  -9   6  10      375.94      404.60     13.31 o 
  -8   6  10       76.95       78.25      8.10 o 
  -7   6  10      293.19      291.15     10.94 o 
  -6   6  10       14.78        0.00     12.96 o 
  -5   6  10      160.95      151.07      8.57 o 
  -4   6  10      329.61      330.37     10.67 o 
  -3   6  10       69.20       89.71      7.63 o 
  -2   6  10      119.45      126.61      8.30 o 
  -1   6  10      305.85      336.37     10.52 o 
   0   6  10       64.89       71.08     12.27 o 
   1   6  10     1849.89     1737.17     35.80 o 
   2   6  10       16.02       -7.92     13.05 o 
   3   6  10       44.67       37.41      7.74 o 
   4   6  10       77.78       85.30      8.30 o 
   5   6  10       37.50       44.96      7.90 o 
   6   6  10       16.97      -13.63     13.92 o 
   7   6  10        0.02        3.40     13.40 o 
   8   6  10        6.73       -7.79     14.01 o 
   9   6  10       39.27       30.46     15.31 o 
  10   6  10       41.73       51.40      9.82 o 
 -13   7  10        3.46        4.88     15.06 o 
 -12   7  10        0.49        0.78     13.29 o 
 -11   7  10        2.15        2.24     14.34 o 
 -10   7  10       59.99       91.39      9.64 o 
  -9   7  10        0.84        6.96     12.71 o 
  -8   7  10       53.25       54.17      8.97 o 
  -7   7  10       11.07       11.86     13.61 o 
  -6   7  10       28.78       20.47      8.17 o 
  -5   7  10        7.76       21.97     12.40 o 
  -4   7  10       43.02       32.00      8.26 o 
  -3   7  10       16.66       15.71      8.15 o 
  -2   7  10      165.81      180.90     10.54 o 
  -1   7  10        2.48        9.47      8.19 o 
   0   7  10      217.70      221.33      7.72 o 
   1   7  10      133.45      124.35     10.54 o 
   2   7  10      255.22      257.87     12.11 o 
   3   7  10        8.61      -14.30     14.30 o 
   4   7  10        3.45       -4.74     13.25 o 
   5   7  10        6.95      -13.90     14.01 o 
   6   7  10       51.31       63.17      8.93 o 
   7   7  10        6.02        0.00     14.28 o 
   8   7  10        0.92      -10.16     13.78 o 
   9   7  10       10.80        1.63     15.13 o 
 -10   8  10       64.21       68.74     10.05 o 
  -9   8  10        0.30        3.11     14.12 o 
  -8   8  10        5.15       -6.09     14.84 o 
  -7   8  10      266.40      314.11     13.43 o 
  -6   8  10        6.33       13.09     13.69 o 
  -5   8  10       12.09        0.00     14.08 o 
  -4   8  10       49.98       56.86      8.84 o 
  -3   8  10       24.79       -4.90     14.46 o 
  -2   8  10       44.61       49.27      8.93 o 
  -1   8  10      127.27      124.95     10.11 o 
   0   8  10       40.40       48.89     12.90 o 
   1   8  10      114.92      126.14     10.34 o 
   2   8  10      209.79      227.80     12.73 o 
   3   8  10       54.53       47.24      9.44 o 
   4   8  10       20.68       15.22     14.84 o 
   5   8  10       11.21        3.89     13.74 o 
   6   8  10        6.94      -12.91     15.35 o 
  -5   9  10        8.69       24.23     15.33 o 
  -4   9  10        7.86        0.00     14.52 o 
  -3   9  10        2.32      -12.75     14.52 o 
  -2   9  10        5.86        3.96     13.45 o 
  -1   9  10        3.30       11.95     14.52 o 
   0   9  10      112.51      130.17      9.49 o 
   1   9  10        8.84       -2.42     15.15 o 
 -17   0  11       22.52        5.06     14.90 o 
 -15   0  11       77.48       61.47      8.88 o 
 -13   0  11       28.21       24.39      7.32 o 
 -11   0  11       17.80       12.06     10.38 o 
  -9   0  11      735.93      756.46     21.41 o 
  -7   0  11      310.29      292.27      8.68 o 
  -5   0  11      504.15      544.99     14.16 o 
  -3   0  11      193.49      179.20      6.22 o 
  -1   0  11     1607.87     1607.12     25.80 o 
   1   0  11     1697.69     1714.66     27.39 o 
   3   0  11      151.22      135.65      6.94 o 
   5   0  11       32.26       20.77     11.86 o 
   7   0  11      466.22      484.10     14.28 o 
   9   0  11     2695.77     2687.97     45.78 o 
  11   0  11      178.99      155.54     11.59 o 
  13   0  11        0.06       24.79     15.66 o 
 -18   1  11        3.16       14.80      7.30 o 
 -17   1  11       20.69       18.39     10.16 o 
 -16   1  11       13.06       13.18      9.69 o 
 -15   1  11       17.86        4.19     12.30 o 
 -14   1  11        4.71       -8.52      8.52 o 
 -13   1  11      336.23      338.06      7.71 o 
 -12   1  11        6.22       -6.52      7.97 o 
 -11   1  11      446.14      445.23     22.37 o 
 -10   1  11       91.01       71.17      7.29 o 
  -9   1  11      196.70      181.01      5.60 o 
  -8   1  11       28.54       36.57     13.33 o 
  -7   1  11     1994.98     2056.42     44.30 o 
  -6   1  11      136.04      145.62      6.15 o 
  -5   1  11     1563.02     1417.60     36.22 o 
  -4   1  11     1633.76     1600.61     21.01 o 
  -3   1  11       42.06       29.56      5.66 o 
  -2   1  11        4.94        6.96      5.89 o 
  -1   1  11     2155.35     2062.10     35.52 o 
   0   1  11      118.01       87.71      4.16 o 
   1   1  11     1610.46     1509.84     64.24 o 
   2   1  11       53.25       56.59      4.08 o 
   3   1  11        7.69        9.11      6.77 o 
   4   1  11     1182.86     1124.08     17.82 o 
   5   1  11     2777.41     2727.19     97.36 o 
   6   1  11      666.67      625.44     22.74 o 
   7   1  11       37.84       42.54      7.60 o 
   8   1  11      744.86      740.30     51.72 o 
   9   1  11       93.27      103.57      6.46 o 
  10   1  11       89.29       91.13      7.61 o 
  11   1  11       20.61       14.81     10.49 o 
  12   1  11       18.74        4.38     15.46 o 
  13   1  11       59.98       45.59      9.51 o 
  14   1  11       34.75       31.45     15.53 o 
 -18   2  11        2.09       -4.74     14.08 o 
 -17   2  11       30.46       18.62     15.40 o 
 -16   2  11      113.06      112.62     10.96 o 
 -15   2  11        1.94      -13.31     13.31 o 
 -14   2  11       83.10       95.53      9.31 o 
 -13   2  11        3.53       20.43      6.47 o 
 -12   2  11       36.48       19.42     13.22 o 
 -11   2  11        0.44        0.00     10.96 o 
 -10   2  11      234.71      239.41      8.70 o 
  -9   2  11        3.95        5.89      9.67 o 
  -8   2  11       10.37       13.76      5.44 o 
  -7   2  11       74.43       63.89      6.42 o 
  -6   2  11       65.00       51.51      5.84 o 
  -5   2  11      756.06      779.55     19.71 o 
  -4   2  11     1518.17     1540.52     26.47 o 
  -3   2  11      250.74      229.19      7.23 o 
  -2   2  11       29.55       30.12      4.83 o 
  -1   2  11      443.75      422.12     13.20 o 
   0   2  11        9.33        8.38      9.03 o 
   1   2  11     1350.89     1326.33     25.55 o 
   2   2  11       51.56       44.06      6.18 o 
   3   2  11       21.94       19.09     10.99 o 
   4   2  11       15.54       24.19      5.91 o 
   5   2  11       28.99        8.86     11.68 o 
   6   2  11      602.74      576.68     18.24 o 
   7   2  11       92.37       84.47      8.37 o 
   8   2  11      410.00      374.46     11.66 o 
   9   2  11       35.17       23.16     13.67 o 
  10   2  11       57.59       38.20      8.59 o 
  11   2  11        3.38        4.72     12.82 o 
  12   2  11       18.50       -8.66     15.08 o 
  13   2  11        5.84       22.44     15.15 o 
 -18   3  11       33.26       45.98      9.62 o 
 -17   3  11        7.67       14.79      9.22 o 
 -16   3  11        3.39       -1.48     14.14 o 
 -15   3  11       86.43       76.64      9.80 o 
 -14   3  11        3.84        8.35     12.71 o 
 -13   3  11      170.05      174.59      9.73 o 
 -12   3  11        0.64        6.27     11.32 o 
 -11   3  11       19.58       13.96     11.41 o 
 -10   3  11      203.53      196.72      8.84 o 
  -9   3  11       15.93       20.79     11.12 o 
  -8   3  11      524.65      555.26     15.55 o 
  -7   3  11        8.08       11.97      9.87 o 
  -6   3  11       95.13       94.01      6.60 o 
  -5   3  11     1102.01     1088.33     24.46 o 
  -4   3  11      623.67      625.95     16.22 o 
  -3   3  11       46.39       44.37      5.73 o 
  -2   3  11     1106.49     1115.99     23.83 o 
  -1   3  11      191.03      188.82      7.07 o 
   0   3  11      353.56      346.29      7.22 o 
   1   3  11       22.88       24.10      6.11 o 
   2   3  11      230.60      215.98      8.19 o 
   3   3  11      766.19      718.21     18.68 o 
   4   3  11        4.11        9.94      9.94 o 
   5   3  11      296.04      300.90      9.91 o 
   6   3  11      359.48      350.00     11.19 o 
   7   3  11        0.03        4.45     12.44 o 
   8   3  11      837.56      715.93     20.47 o 
   9   3  11      703.04      771.02     23.99 o 
  10   3  11      159.63      164.92     11.01 o 
  11   3  11        6.05       16.89     14.12 o 
  12   3  11       88.98       85.10     10.52 o 
  13   3  11       16.84        2.39     15.48 o 
 -17   4  11        0.85        0.00     14.48 o 
 -16   4  11       30.87        7.03     16.07 o 
 -15   4  11        7.76        6.58     13.92 o 
 -14   4  11        8.12       -6.82     13.63 o 
 -13   4  11       32.74       43.19      8.53 o 
 -12   4  11      231.00      252.17     10.96 o 
 -11   4  11        3.93       -2.89     12.62 o 
 -10   4  11       24.89       19.83     11.90 o 
  -9   4  11     1567.15     1545.22     32.78 o 
  -8   4  11      379.30      408.69     12.28 o 
  -7   4  11      246.00      218.22      8.95 o 
  -6   4  11      661.80      633.67     17.77 o 
  -5   4  11       39.33       35.47      6.71 o 
  -4   4  11      504.65      476.00     14.68 o 
  -3   4  11       86.74       89.49      6.82 o 
  -2   4  11      233.43      238.79      8.68 o 
  -1   4  11        1.56       13.92      9.85 o 
   0   4  11      134.20      131.23      5.27 o 
   1   4  11      132.20      134.78      7.41 o 
   2   4  11      119.13      113.52      7.41 o 
   3   4  11      252.56      252.17      9.38 o 
   4   4  11      188.86      215.94      9.09 o 
   5   4  11       74.91       87.25      7.76 o 
   6   4  11       10.46        3.40     11.93 o 
   7   4  11        1.30       -5.37     12.71 o 
   8   4  11       39.85       25.13     13.29 o 
   9   4  11       70.13       54.24      8.82 o 
  10   4  11       29.62       25.24     14.77 o 
  11   4  11        5.13       -7.43     14.95 o 
  12   4  11       27.55        7.88     16.11 o 
 -16   5  11       90.97       99.91     11.10 o 
 -15   5  11        3.69        4.70     14.21 o 
 -14   5  11        0.02      -11.01     13.99 o 
 -13   5  11       15.59      -10.47     14.57 o 
 -12   5  11        0.67      -13.02     13.02 o 
 -11   5  11       12.92       -7.59     13.22 o 
 -10   5  11       97.83      110.81      8.30 o 
  -9   5  11       43.26       42.92      7.50 o 
  -8   5  11      246.45      235.41      9.62 o 
  -7   5  11        0.84        6.51     10.88 o 
  -6   5  11        3.43       -7.90     11.86 o 
  -5   5  11     1592.76     1637.84     33.34 o 
  -4   5  11      287.97      302.11     10.36 o 
  -3   5  11      136.54      135.18      8.44 o 
  -2   5  11       41.97       17.52     12.37 o 
  -1   5  11      678.49      728.46     20.72 o 
   0   5  11     2036.35     2131.94     67.91 o 
   1   5  11      262.04      265.06      9.80 o 
   2   5  11      154.67      156.12      8.86 o 
   3   5  11       50.27       43.68      7.36 o 
   4   5  11      361.51      359.38     11.37 o 
   5   5  11        7.34       19.47     11.68 o 
   6   5  11      277.66      271.81     12.13 o 
   7   5  11       26.83       36.27      8.39 o 
   8   5  11      125.78      123.88      9.98 o 
   9   5  11       18.72       15.71     13.63 o 
  10   5  11       10.04       27.05      8.66 o 
  11   5  11        1.10      -14.28     14.93 o 
 -14   6  11       27.69       11.28     14.79 o 
 -13   6  11       25.81       13.69     15.37 o 
 -12   6  11        9.12       14.55     13.38 o 
 -11   6  11       12.92       14.59     13.87 o 
 -10   6  11      170.45      158.45     10.43 o 
  -9   6  11       20.91       14.81     14.52 o 
  -8   6  11       65.56       83.44      8.19 o 
  -7   6  11       15.04       24.70      7.25 o 
  -6   6  11       58.83       50.30      7.74 o 
  -5   6  11        8.90       20.81     11.77 o 
  -4   6  11       64.83       57.13      7.83 o 
  -3   6  11       22.29       13.61     11.88 o 
  -2   6  11      511.37      505.12     14.21 o 
  -1   6  11        4.08        3.98     12.24 o 
   0   6  11       84.40       81.16      5.70 o 
   1   6  11        4.43       -7.59     13.47 o 
   2   6  11       36.56       16.67     14.12 o 
   3   6  11      203.51      191.93     10.47 o 
   4   6  11       73.37       64.60      9.04 o 
   5   6  11       95.77       81.00      9.20 o 
   6   6  11       74.94       88.41      9.22 o 
   7   6  11        9.75        8.55     14.05 o 
   8   6  11       67.81       59.81      9.69 o 
   9   6  11        2.55       -9.31     14.10 o 
  10   6  11        7.28       -0.81     14.75 o 
 -12   7  11        4.74        8.01     14.63 o 
 -11   7  11       33.88       38.00      9.20 o 
 -10   7  11        4.00        3.69     13.90 o 
  -9   7  11       38.64       44.13      9.82 o 
  -8   7  11       51.53       67.76      9.82 o 
  -7   7  11        7.44       15.69     13.76 o 
  -6   7  11      215.89      232.72     11.52 o 
  -5   7  11       89.07       97.18      9.69 o 
  -4   7  11       42.60       45.96      8.62 o 
  -3   7  11       58.46       66.01      9.24 o 
  -2   7  11      460.91      451.57     14.14 o 
  -1   7  11      957.68      947.26     27.12 o 
   0   7  11       35.21       22.40      7.24 o 
   1   7  11      125.90      131.02      9.96 o 
   2   7  11      262.49      250.06     11.84 o 
   3   7  11      236.67      248.34     11.75 o 
   4   7  11        9.09       12.73     14.28 o 
   5   7  11       11.45       -5.08     14.21 o 
   6   7  11        4.85       -6.04     14.28 o 
   7   7  11       13.45       18.84      8.64 o 
   8   7  11        1.17      -13.02     14.97 o 
  -9   8  11       44.35       36.68      9.91 o 
  -8   8  11       34.59        4.70     16.69 o 
  -7   8  11       12.10       29.13     15.06 o 
  -6   8  11        0.06       22.53     12.75 o 
  -5   8  11        1.86       -1.48     13.72 o 
  -4   8  11        6.01        5.84     14.34 o 
  -3   8  11       82.50       83.44      9.98 o 
  -2   8  11        0.08       -9.42     13.52 o 
  -1   8  11       77.56       87.70     10.20 o 
   0   8  11       31.47       25.32      7.96 o 
   1   8  11       79.34       86.02     10.38 o 
   2   8  11        2.74       24.12     13.36 o 
   3   8  11       68.72       64.42      9.87 o 
   4   8  11        7.98       13.45     13.11 o 
   5   8  11       21.07        9.71     14.97 o 
 -18   0  12       42.22       50.91      9.98 o 
 -16   0  12       87.56       89.78     10.34 o 
 -14   0  12      112.81      103.27      9.40 o 
 -12   0  12     1237.74     1103.03     29.40 o 
 -10   0  12      195.69      195.78      8.66 o 
  -8   0  12      102.41      100.85      7.09 o 
  -6   0  12       29.10       44.40      5.62 o 
  -4   0  12       91.14       87.18      5.95 o 
  -2   0  12      137.52      121.44      5.93 o 
   0   0  12       77.87       70.40      4.25 o 
   2   0  12      903.02      807.79     22.00 o 
   4   0  12       62.74       53.93      7.00 o 
   6   0  12      205.18      229.79      9.55 o 
   8   0  12      556.35      579.03     17.12 o 
  10   0  12        1.23       14.88     13.72 o 
  12   0  12      148.08      182.60     12.22 o 
 -18   1  12        0.15        8.32     10.18 o 
 -17   1  12        1.23      -10.16     10.16 o 
 -16   1  12      201.11      235.44     13.06 o 
 -15   1  12      217.30      239.80      9.02 o 
 -14   1  12       31.58       35.23     10.75 o 
 -13   1  12      172.38      154.73     10.17 o 
 -12   1  12        5.26        6.58     17.15 o 
 -11   1  12        2.58        1.20      7.74 o 
 -10   1  12       57.08       73.13      4.85 o 
  -9   1  12     1143.84     1125.12     18.63 o 
  -8   1  12     1150.55     1201.04     18.44 o 
  -7   1  12      688.47      712.63     14.45 o 
  -6   1  12     1349.75     1344.08     18.43 o 
  -5   1  12       62.67       52.57      4.18 o 
  -4   1  12      211.08      190.13      5.05 o 
  -3   1  12      371.96      371.63      7.77 o 
  -2   1  12       90.96       92.83      4.32 o 
  -1   1  12      272.96      297.09      6.31 o 
   0   1  12      242.50      278.97      4.17 o 
   1   1  12      752.95      716.89     17.05 o 
   2   1  12      201.88      198.47      9.23 o 
   3   1  12     1004.29      981.98     17.45 o 
   4   1  12     1628.11     1586.71     38.37 o 
   5   1  12       26.01       19.10      5.89 o 
   6   1  12      358.07      368.37     17.63 o 
   7   1  12     3095.78     3021.14    223.66 o 
   8   1  12       83.28       69.03      6.26 o 
   9   1  12        0.53        2.39     11.04 o 
  10   1  12        2.29      -10.79     13.72 o 
  11   1  12       37.84       54.45      6.64 o 
  12   1  12       10.74       25.31     11.84 o 
  13   1  12        0.75       -6.36     17.11 o 
 -18   2  12        9.53        4.03     15.04 o 
 -17   2  12        1.34        3.83     14.70 o 
 -16   2  12       27.82        0.74     15.13 o 
 -15   2  12        0.40        2.73     13.14 o 
 -14   2  12       38.30       31.69      8.53 o 
 -13   2  12        0.59       -8.41     12.11 o 
 -12   2  12      217.00      213.97      9.44 o 
 -11   2  12      240.32      208.78      9.49 o 
 -10   2  12      787.09      788.19     20.72 o 
  -9   2  12      233.83      224.58      8.68 o 
  -8   2  12      178.96      163.46      7.85 o 
  -7   2  12      627.07      624.01     17.36 o 
  -6   2  12       56.73       46.30      6.04 o 
  -5   2  12       46.03       51.04      6.06 o 
  -4   2  12     1025.77     1014.60     23.07 o 
  -3   2  12      305.90      276.58      8.68 o 
  -2   2  12      117.91      124.37      6.65 o 
  -1   2  12      252.29      256.33      8.37 o 
   0   2  12      494.03      495.58     10.30 o 
   1   2  12      451.00      452.08     12.51 o 
   2   2  12       13.61        9.62     10.20 o 
   3   2  12      277.69      271.86      9.02 o 
   4   2  12        0.07        3.83      9.85 o 
   5   2  12      273.97      255.86      9.35 o 
   6   2  12        3.72        3.71     10.90 o 
   7   2  12      397.55      326.32     11.30 o 
   8   2  12      258.64      233.50     10.34 o 
   9   2  12      100.48       92.28      9.87 o 
  10   2  12       36.54       23.45     13.31 o 
  11   2  12       28.90       27.81     14.88 o 
  12   2  12        3.29      -12.15     14.90 o 
  13   2  12        4.46       21.12     15.95 o 
 -17   3  12        4.81        5.55     14.55 o 
 -16   3  12       14.85       37.95      9.06 o 
 -15   3  12       38.41       56.55      8.91 o 
 -14   3  12        2.81        7.32     13.20 o 
 -13   3  12       94.96       92.17      9.22 o 
 -12   3  12       43.77       44.04      7.63 o 
 -11   3  12        6.38       11.23     11.77 o 
 -10   3  12      278.33      250.24      9.53 o 
  -9   3  12       21.54       21.08      6.42 o 
  -8   3  12      530.07      522.68     15.42 o 
  -7   3  12      873.95      814.05     23.32 o 
  -6   3  12      666.61      677.96     18.35 o 
  -5   3  12      405.62      417.11     12.28 o 
  -4   3  12      387.31      392.11     12.20 o 
  -3   3  12      873.36      886.18     23.09 o 
  -2   3  12      419.85      423.44     13.65 o 
  -1   3  12      149.96      140.12      7.41 o 
   0   3  12      240.54      225.32      5.95 o 
   1   3  12        0.02       -0.92     10.27 o 
   2   3  12       98.79       98.71      7.61 o 
   3   3  12      981.34      949.75     25.78 o 
   4   3  12      723.42      652.89     20.01 o 
   5   3  12      158.22      160.62      8.53 o 
   6   3  12       92.35       77.58      7.88 o 
   7   3  12       40.34       24.88     13.14 o 
   8   3  12       69.39       74.94      9.44 o 
   9   3  12        0.13      -12.55     13.43 o 
  10   3  12       14.23       15.73      8.55 o 
  11   3  12       16.54       33.10      9.04 o 
  12   3  12        0.24       -3.16     15.22 o 
 -16   4  12       23.72       14.41     15.44 o 
 -15   4  12        5.78       20.30     13.96 o 
 -14   4  12        0.18       -7.74     13.27 o 
 -13   4  12        0.65      -12.51     12.51 o 
 -12   4  12      220.07      197.28     10.79 o 
 -11   4  12       35.27       48.42      7.18 o 
 -10   4  12        6.09        4.03     11.46 o 
  -9   4  12      115.02       91.32      8.15 o 
  -8   4  12        7.06       -3.20     11.59 o 
  -7   4  12       63.35       54.51      7.27 o 
  -6   4  12       13.58        1.99     11.68 o 
  -5   4  12       26.52       11.28     10.99 o 
  -4   4  12       14.13       19.31     10.70 o 
  -3   4  12      173.60      188.79      8.30 o 
  -2   4  12      714.06      702.46     19.15 o 
  -1   4  12      476.79      488.00     15.31 o 
   0   4  12       57.65       54.49      4.92 o 
   1   4  12      154.97      157.33      8.28 o 
   2   4  12      263.59      242.90      9.31 o 
   3   4  12      161.02      147.46      8.59 o 
   4   4  12      165.16      154.87      9.06 o 
   5   4  12       25.26       38.53      7.14 o 
   6   4  12      454.38      432.35     13.18 o 
   7   4  12        0.48        6.33     12.08 o 
   8   4  12        3.62       -1.32     13.38 o 
   9   4  12        0.00       11.90     12.71 o 
  10   4  12       52.75       73.06      9.04 o 
  11   4  12        1.93       10.94     13.56 o 
 -15   5  12       92.57       90.29     10.92 o 
 -14   5  12       50.47       33.99      9.20 o 
 -13   5  12       33.34       20.16     14.95 o 
 -12   5  12       66.08       70.60      9.17 o 
 -11   5  12        1.56       -1.32     12.40 o 
 -10   5  12        1.05      -13.29     13.29 o 
  -9   5  12       73.78       80.06      7.90 o 
  -8   5  12        5.53       -4.09     12.15 o 
  -7   5  12       53.44       38.35      7.21 o 
  -6   5  12     1159.06     1171.89     30.01 o 
  -5   5  12      876.17      871.36     23.79 o 
  -4   5  12      293.37      281.14     10.36 o 
  -3   5  12      346.53      345.39     10.70 o 
  -2   5  12       28.47       14.34     12.17 o 
  -1   5  12      335.22      365.98     11.86 o 
   0   5  12        7.49        0.03     13.48 o 
   1   5  12      108.05      106.78      8.30 o 
   2   5  12      254.09      202.94     10.09 o 
   3   5  12      471.10      449.40     14.03 o 
   4   5  12      925.55      861.63     24.97 o 
   5   5  12       11.69       18.10     13.05 o 
   6   5  12        8.90       -0.65     13.09 o 
   7   5  12       31.61       31.84      8.79 o 
   8   5  12        8.88       12.89     13.69 o 
   9   5  12       19.96       24.77     14.55 o 
  10   5  12        0.25       -7.09     15.75 o 
 -14   6  12       11.59       13.22     15.62 o 
 -13   6  12        0.36       20.54      8.59 o 
 -12   6  12      160.91      161.47     11.37 o 
 -11   6  12       16.20       24.39     13.22 o 
 -10   6  12        1.66        0.00     12.98 o 
  -9   6  12       40.55       51.89      8.82 o 
  -8   6  12       50.75       39.18      8.73 o 
  -7   6  12        4.86       -3.18     12.15 o 
  -6   6  12       26.39       34.82      8.10 o 
  -5   6  12       44.72       36.94      7.63 o 
  -4   6  12       58.81       71.83      7.85 o 
  -3   6  12      114.41      104.81      8.88 o 
  -2   6  12      330.64      355.73     11.84 o 
  -1   6  12        6.73       15.57     12.13 o 
   0   6  12       99.43      100.71      6.25 o 
   1   6  12      346.82      351.57     12.91 o 
   2   6  12       44.38       29.18      8.86 o 
   3   6  12      218.69      226.21     11.28 o 
   4   6  12       30.00       32.27      8.84 o 
   5   6  12        8.34        1.36     13.38 o 
   6   6  12       28.13       -5.73     13.76 o 
   7   6  12       58.85       77.02     10.07 o 
   8   6  12       34.47       50.15      9.44 o 
   9   6  12       58.57       68.52     10.05 o 
 -11   7  12        1.50      -13.43     14.25 o 
 -10   7  12       19.22        9.94     14.75 o 
  -9   7  12       78.93       98.77     10.05 o 
  -8   7  12       30.23       36.85      8.46 o 
  -7   7  12      132.07      125.58     10.23 o 
  -6   7  12       47.20       57.98      9.40 o 
  -5   7  12       11.15       23.12     13.40 o 
  -4   7  12        0.44       -4.05     13.36 o 
  -3   7  12      179.52      182.93     11.32 o 
  -2   7  12        0.80       -4.70     14.28 o 
  -1   7  12       10.30       21.97      8.32 o 
   0   7  12       35.67       47.52      9.04 o 
   1   7  12       36.11       29.99      8.82 o 
   2   7  12        6.36       10.52     13.14 o 
   3   7  12        2.59      -13.38     13.38 o 
   4   7  12      500.15      573.88     17.10 o 
   5   7  12       10.67        2.28     14.34 o 
   6   7  12        0.45       -8.68     15.24 o 
   7   7  12       13.42       -8.19     15.98 o 
  -8   8  12        0.09        8.86     13.38 o 
  -7   8  12        9.62        0.00     15.40 o 
  -6   8  12       11.92      -10.88     14.46 o 
  -5   8  12        4.77       -9.94     14.59 o 
  -4   8  12       69.40       66.19      9.76 o 
  -3   8  12       88.73       91.50     10.43 o 
  -2   8  12       93.09      130.35     10.90 o 
  -1   8  12       11.33       24.26     15.01 o 
   0   8  12        1.44        7.26     17.89 o 
   1   8  12       75.46       76.53     10.65 o 
   2   8  12       29.06       31.39     15.82 o 
   3   8  12       13.70        3.20     16.29 o 
 -17   0  13        0.92      -14.81     14.81 o 
 -15   0  13       41.77       27.97     14.16 o 
 -13   0  13       30.17       35.74      7.65 o 
 -11   0  13       52.09       64.18      7.74 o 
  -9   0  13     1610.12     1534.53     31.37 o 
  -7   0  13      308.90      353.62     10.81 o 
  -5   0  13      127.68      115.80      6.85 o 
  -3   0  13      949.90      961.97     22.74 o 
  -1   0  13      967.59     1006.29     23.45 o 
   1   0  13     3050.61     3075.07     40.10 o 
   3   0  13     1069.69     1099.81     26.87 o 
   5   0  13      248.55      242.01      9.85 o 
   7   0  13      129.80      138.20      9.35 o 
   9   0  13      115.27      125.09     10.02 o 
  11   0  13      142.52      174.56     12.42 o 
 -18   1  13      116.29      105.86     16.49 o 
 -17   1  13       52.26       55.87      7.11 o 
 -16   1  13        6.40       15.73      9.79 o 
 -15   1  13      160.67      151.15      7.44 o 
 -14   1  13      131.01      124.23      8.27 o 
 -13   1  13       38.48       34.53      5.26 o 
 -12   1  13      157.64      169.09      6.52 o 
 -11   1  13      725.08      734.12     15.17 o 
 -10   1  13       21.72       17.03      7.45 o 
  -9   1  13      609.09      560.45     12.02 o 
  -8   1  13       99.32      101.87      5.16 o 
  -7   1  13      380.69      375.13     17.79 o 
  -6   1  13      431.67      416.08     26.00 o 
  -5   1  13      147.62      149.82      5.27 o 
  -4   1  13      190.64      205.74      5.38 o 
  -3   1  13       82.39       71.13      5.42 o 
  -2   1  13        0.87       -5.75      7.94 o 
  -1   1  13      111.28      106.58      4.89 o 
   0   1  13       17.73       20.17      4.23 o 
   1   1  13        1.30       -4.91      7.32 o 
   2   1  13       41.34       41.99      8.70 o 
   3   1  13      266.87      241.38      6.38 o 
   4   1  13      203.03      212.62      6.81 o 
   5   1  13       99.21       89.05      5.76 o 
   6   1  13      460.76      455.44      9.09 o 
   7   1  13       42.61       28.58      7.00 o 
   8   1  13        0.39        5.16      9.27 o 
   9   1  13       32.20       37.21      7.47 o 
  10   1  13       34.42       20.49     10.81 o 
  11   1  13       25.34       26.51     11.41 o 
  12   1  13        3.71       21.87      7.93 o 
 -17   2  13        7.35       10.20     14.55 o 
 -16   2  13      138.52      104.14     10.58 o 
 -15   2  13        0.08      -14.30     14.30 o 
 -14   2  13      390.54      364.30     13.14 o 
 -13   2  13       41.88       14.39     14.03 o 
 -12   2  13      183.81      203.03      9.67 o 
 -11   2  13      273.61      244.33     10.11 o 
 -10   2  13      358.56      368.57     11.01 o 
  -9   2  13       43.52       55.92      7.18 o 
  -8   2  13      291.75      295.33      9.71 o 
  -7   2  13        0.00        3.78     10.43 o 
  -6   2  13       80.81       94.86      6.96 o 
  -5   2  13        2.27        6.27     10.25 o 
  -4   2  13       13.08       14.72      5.95 o 
  -3   2  13      219.44      252.32      8.57 o 
  -2   2  13      170.27      169.46      7.74 o 
  -1   2  13      468.80      427.51     13.83 o 
   0   2  13      125.84      116.20      5.16 o 
   1   2  13      243.91      228.20      8.50 o 
   2   2  13      520.68      498.92     14.16 o 
   3   2  13       39.84       29.45      6.85 o 
   4   2  13       19.99       18.64     11.88 o 
   5   2  13        0.66      -11.88     11.88 o 
   6   2  13      294.72      281.30     10.61 o 
   7   2  13       66.09       60.08      8.06 o 
   8   2  13      234.93      221.78     11.32 o 
   9   2  13        0.69      -13.31     13.31 o 
  10   2  13       11.79       -2.84     15.10 o 
  11   2  13        0.35       13.56     14.41 o 
  12   2  13       98.03      112.76     10.96 o 
 -17   3  13      113.12      136.03     11.52 o 
 -16   3  13       15.79       24.28     14.63 o 
 -15   3  13       16.97       13.22     14.50 o 
 -14   3  13       63.27       49.30      9.20 o 
 -13   3  13       79.61       73.02      9.06 o 
 -12   3  13       41.65        8.66     13.99 o 
 -11   3  13      114.68      131.33      8.57 o 
 -10   3  13      249.98      274.03     10.38 o 
  -9   3  13       15.57       -1.61     12.89 o 
  -8   3  13       72.39       68.23      7.18 o 
  -7   3  13      662.48      702.80     19.51 o 
  -6   3  13      102.34       90.85      7.63 o 
  -5   3  13        0.44       -2.39     11.10 o 
  -4   3  13      427.64      416.32     12.78 o 
  -3   3  13       79.24       92.01      7.05 o 
  -2   3  13        1.94      -11.50     11.50 o 
  -1   3  13      334.28      329.90      9.89 o 
   0   3  13      166.02      177.02      5.89 o 
   1   3  13      459.68      473.61     13.67 o 
   2   3  13      436.17      425.19     12.78 o 
   3   3  13      160.91      160.91      8.70 o 
   4   3  13      301.95      296.99     10.14 o 
   5   3  13      208.14      209.09      9.42 o 
   6   3  13        0.01       -7.18     11.37 o 
   7   3  13      192.70      188.01     10.67 o 
   8   3  13       27.66       12.60     13.61 o 
   9   3  13        2.61       14.16      7.85 o 
  10   3  13        2.88       16.98     12.51 o 
  11   3  13        1.10       19.54     13.29 o 
 -16   4  13        0.27       -8.23     14.46 o 
 -15   4  13       35.27        4.65     16.65 o 
 -14   4  13       67.37       57.89      9.87 o 
 -13   4  13        1.36        2.77     13.45 o 
 -12   4  13       41.33       47.42      8.19 o 
 -11   4  13      202.23      210.70     11.01 o 
 -10   4  13        1.41       12.04     11.93 o 
  -9   4  13      428.75      436.24     12.71 o 
  -8   4  13       91.40       93.16      8.17 o 
  -7   4  13       55.51       55.88      7.38 o 
  -6   4  13      223.14      239.61      9.40 o 
  -5   4  13      165.94      151.56      8.88 o 
  -4   4  13      125.92      145.38      8.57 o 
  -3   4  13       56.73       59.01      7.21 o 
  -2   4  13      171.27      173.74      8.73 o 
  -1   4  13      109.17      116.88      8.19 o 
   0   4  13        3.05        7.65      9.89 o 
   1   4  13      933.09      899.74     26.94 o 
   2   4  13        0.47      -11.48     11.48 o 
   3   4  13       25.76       16.47     12.58 o 
   4   4  13       19.43       20.59     11.41 o 
   5   4  13      100.21      135.99      9.78 o 
   6   4  13        0.00        5.12     13.43 o 
   7   4  13      370.52      333.91     13.45 o 
   8   4  13      132.70      130.82     10.14 o 
   9   4  13        7.17       23.65     13.36 o 
  10   4  13        1.03        4.65     14.88 o 
 -15   5  13        4.37      -16.09     16.09 o 
 -14   5  13       92.47       92.57     10.00 o 
 -13   5  13        7.57       14.14     13.56 o 
 -12   5  13        0.08       -6.38     12.71 o 
 -11   5  13        5.02       22.47     12.08 o 
 -10   5  13       22.74       11.77     13.40 o 
  -9   5  13       10.77       -1.28     12.93 o 
  -8   5  13      313.63      319.23     12.28 o 
  -7   5  13       66.13       51.31      7.97 o 
  -6   5  13       17.01       15.80     12.53 o 
  -5   5  13       34.55       39.50      7.32 o 
  -4   5  13        0.08      -12.75     12.75 o 
  -3   5  13        6.27       23.23     11.84 o 
  -2   5  13      111.62      105.51      8.48 o 
  -1   5  13      118.24      131.22      8.70 o 
   0   5  13      116.48      111.97      8.26 o 
   1   5  13      107.58      113.54      8.41 o 
   2   5  13       76.86       80.33      7.97 o 
   3   5  13      179.46      190.92     10.43 o 
   4   5  13       52.27       35.04      8.82 o 
   5   5  13        1.49      -14.93     14.93 o 
   6   5  13       34.91        3.45     14.55 o 
   7   5  13        5.24        2.17     14.66 o 
   8   5  13       11.79      -15.24     15.24 o 
   9   5  13       14.16       23.70     14.97 o 
 -13   6  13        1.41       10.49     13.43 o 
 -12   6  13       32.30       32.85      9.89 o 
 -11   6  13        0.00       25.26     13.83 o 
 -10   6  13       46.30       48.38      8.68 o 
  -9   6  13       84.19       79.82      9.51 o 
  -8   6  13       29.91        6.76     14.23 o 
  -7   6  13       86.63       67.82      9.13 o 
  -6   6  13       19.44        6.49     13.25 o 
  -5   6  13      197.66      212.04     10.85 o 
  -4   6  13       76.26       66.71      8.79 o 
  -3   6  13        9.95        1.88     12.82 o 
  -2   6  13      128.28      149.75     10.16 o 
  -1   6  13      131.34      133.77      9.78 o 
   0   6  13       47.14       51.17      6.49 o 
   1   6  13      179.73      155.61     10.83 o 
   2   6  13       32.39       40.48      8.41 o 
   3   6  13        5.71        5.44     13.67 o 
   4   6  13       37.52       16.16     14.79 o 
   5   6  13        9.24        3.60     13.69 o 
   6   6  13       45.27       55.05      9.15 o 
   7   6  13       10.97       23.54     14.75 o 
   8   6  13       78.80       93.25     10.85 o 
 -11   7  13       60.51       74.00     10.49 o 
 -10   7  13       50.47       21.33     17.14 o 
  -9   7  13       44.41       36.32      9.58 o 
  -8   7  13        9.61       14.25     14.25 o 
  -7   7  13       16.23       18.42     14.34 o 
  -6   7  13       46.34       58.49      8.77 o 
  -5   7  13       51.47       75.84      9.35 o 
  -4   7  13        0.63       -1.41     14.03 o 
  -3   7  13      320.60      348.10     13.45 o 
  -2   7  13        1.02       20.79      8.50 o 
  -1   7  13       32.24       40.52      8.75 o 
   0   7  13       36.15       37.31     13.83 o 
   1   7  13      152.25      153.39     11.35 o 
   2   7  13      120.51      139.01     10.34 o 
   3   7  13        0.25        6.02     14.10 o 
   4   7  13      151.23      176.85     11.82 o 
   5   7  13       30.81       21.46     15.15 o 
  -6   8  13        5.40        4.83     14.23 o 
  -5   8  13        0.39        8.73     14.25 o 
  -4   8  13        4.31       15.06      8.62 o 
  -3   8  13       44.76       36.85     10.16 o 
  -2   8  13       96.38       95.42     10.96 o 
  -1   8  13       27.70       26.36      9.38 o 
   0   8  13       74.97       80.83      7.59 o 
   1   8  13      170.64      171.99     12.33 o 
 -16   0  14       47.00       29.22      9.80 o 
 -14   0  14      133.36      128.29     10.16 o 
 -12   0  14      325.24      349.26     11.57 o 
 -10   0  14      419.49      379.85     11.32 o 
  -8   0  14      151.91      169.91      8.57 o 
  -6   0  14     1581.57     1552.36     30.32 o 
  -4   0  14      357.69      358.99     11.68 o 
  -2   0  14       34.57       36.41      6.22 o 
   0   0  14      172.74      158.22      5.48 o 
   2   0  14      402.01      388.87     11.52 o 
   4   0  14       66.94       87.52      8.15 o 
   6   0  14       14.86       25.29      7.36 o 
   8   0  14      414.64      350.60     13.63 o 
  10   0  14        0.91       -6.58     14.68 o 
 -17   1  14       67.45       53.33     15.10 o 
 -16   1  14        4.35      -10.01     10.01 o 
 -15   1  14        1.03       16.88      9.09 o 
 -14   1  14        9.82       -1.46      9.35 o 
 -13   1  14      105.46      134.27      6.69 o 
 -12   1  14       48.66       42.43      5.43 o 
 -11   1  14       64.44       69.44      5.54 o 
 -10   1  14       23.44       38.15      5.03 o 
  -9   1  14      139.84      140.08     10.30 o 
  -8   1  14      116.92      107.40      5.72 o 
  -7   1  14       70.26       77.27      7.24 o 
  -6   1  14      238.10      248.15      6.32 o 
  -5   1  14      209.47      214.87      5.95 o 
  -4   1  14      133.59      131.28      6.01 o 
  -3   1  14      499.32      480.90     10.03 o 
  -2   1  14       43.63       47.54     20.90 o 
  -1   1  14       31.62       32.36      4.78 o 
   0   1  14      151.86      163.80      4.93 o 
   1   1  14      320.52      301.58      7.78 o 
   2   1  14      758.63      736.27     15.43 o 
   3   1  14        2.36        5.41      9.33 o 
   4   1  14     1292.14     1228.41     22.05 o 
   5   1  14      435.52      450.00     21.56 o 
   6   1  14        9.33       -7.49      9.57 o 
   7   1  14        0.96       -9.70      9.70 o 
   8   1  14        1.54       -0.99      9.53 o 
   9   1  14        2.37       -7.89      9.81 o 
  10   1  14       11.76       27.58     10.45 o 
  11   1  14       33.96       39.28      7.08 o 
 -17   2  14       44.06       56.75     10.27 o 
 -16   2  14        5.13        5.46     14.95 o 
 -15   2  14        0.06        2.93     14.30 o 
 -14   2  14        5.49      -13.85     13.85 o 
 -13   2  14      375.28      409.34     13.49 o 
 -12   2  14        0.20       -8.64     12.98 o 
 -11   2  14      587.92      542.78     16.31 o 
 -10   2  14      317.95      301.19     10.79 o 
  -9   2  14     1204.73     1277.75     30.43 o 
  -8   2  14       92.23      101.99      7.88 o 
  -7   2  14      657.12      591.98     19.18 o 
  -6   2  14      187.60      165.32      8.53 o 
  -5   2  14        0.33        9.20     10.07 o 
  -4   2  14      151.35      155.36      7.97 o 
  -3   2  14      787.34      771.83     20.18 o 
  -2   2  14       11.41        8.55     10.27 o 
  -1   2  14      559.36      558.98     17.52 o 
   0   2  14      626.50      666.47     17.88 o 
   1   2  14      374.00      370.63     11.19 o 
   2   2  14      134.06      145.99      8.15 o 
   3   2  14        3.18        5.91     11.14 o 
   4   2  14        0.86        0.56     11.77 o 
   5   2  14        5.43        0.00     12.93 o 
   6   2  14      129.65      112.06      9.87 o 
   7   2  14        0.85        3.85     13.07 o 
   8   2  14       33.27       42.61      8.37 o 
   9   2  14        0.83      -14.41     14.41 o 
  10   2  14       20.41       24.84     14.34 o 
  11   2  14       33.78       35.51     10.05 o 
 -16   3  14        0.06       -5.66     14.81 o 
 -15   3  14       27.05       10.65     14.59 o 
 -14   3  14       89.42      103.99      9.98 o 
 -13   3  14        5.49       -4.09     14.48 o 
 -12   3  14       49.65       61.56      9.13 o 
 -11   3  14        0.51       -6.78     13.02 o 
 -10   3  14      451.79      436.35     12.78 o 
  -9   3  14      170.47      157.71      8.75 o 
  -8   3  14       82.56       97.61      7.85 o 
  -7   3  14       63.01       78.70      7.50 o 
  -6   3  14       58.36       40.30      7.07 o 
  -5   3  14        5.28       -4.63     11.73 o 
  -4   3  14      105.55      109.51      7.94 o 
  -3   3  14       44.08       44.93      6.96 o 
  -2   3  14       27.53       40.10      6.80 o 
  -1   3  14       11.35        5.12     11.73 o 
   0   3  14      197.60      189.01      6.36 o 
   1   3  14       41.63       47.80      7.05 o 
   2   3  14       27.81       36.68      6.69 o 
   3   3  14      149.34      137.55      8.62 o 
   4   3  14      127.16      137.22      8.48 o 
   5   3  14      108.97       95.73      9.09 o 
   6   3  14       62.51       76.55      9.13 o 
   7   3  14       21.27       24.21     12.33 o 
   8   3  14       46.11       60.02      9.09 o 
   9   3  14       16.13       15.84      8.79 o 
  10   3  14       15.17       22.62     14.55 o 
 -15   4  14        0.42      -14.28     14.28 o 
 -14   4  14      141.88      188.41     11.35 o 
 -13   4  14       32.02       42.99      8.91 o 
 -12   4  14       43.74       52.00      9.26 o 
 -11   4  14       94.17      112.27      9.67 o 
 -10   4  14      193.57      195.08     10.56 o 
  -9   4  14        4.98      -11.01     12.53 o 
  -8   4  14       13.33       20.74     11.41 o 
  -7   4  14        2.21      -12.11     12.11 o 
  -6   4  14        0.19        3.38     11.41 o 
  -5   4  14      462.20      464.93     14.46 o 
  -4   4  14      506.58      551.91     16.87 o 
  -3   4  14      170.54      166.66      8.77 o 
  -2   4  14       67.50       66.39      7.83 o 
  -1   4  14       14.43       18.26     11.86 o 
   0   4  14       22.20       24.17      6.00 o 
   1   4  14      273.11      277.16     10.18 o 
   2   4  14       75.48       57.37      7.83 o 
   3   4  14      102.62      108.22      8.23 o 
   4   4  14        3.83      -11.30     12.69 o 
   5   4  14        1.48       -8.48     12.15 o 
   6   4  14      116.21      124.93     10.11 o 
   7   4  14       12.64       10.67     12.75 o 
   8   4  14       44.50       42.99      9.20 o 
   9   4  14       29.11       19.51     14.95 o 
 -14   5  14        1.78       10.47     14.23 o 
 -13   5  14       66.28       62.21     10.23 o 
 -12   5  14       28.66       19.92     15.28 o 
 -11   5  14       49.09       43.34      9.40 o 
 -10   5  14       33.05       21.53      8.62 o 
  -9   5  14        0.17      -12.67     12.67 o 
  -8   5  14       19.16       -1.30     13.18 o 
  -7   5  14       63.59       84.70      8.48 o 
  -6   5  14       16.77       26.63      7.81 o 
  -5   5  14       50.42       51.29      7.45 o 
  -4   5  14       92.75       95.30      8.48 o 
  -3   5  14      454.31      446.47     13.61 o 
  -2   5  14        4.91       -1.21     12.78 o 
  -1   5  14      525.05      558.35     17.19 o 
   0   5  14      266.79      260.70      8.34 o 
   1   5  14       14.25       14.97      8.08 o 
   2   5  14      110.37      132.87      9.55 o 
   3   5  14        7.61        4.59     12.46 o 
   4   5  14       10.36        8.15     13.20 o 
   5   5  14       15.87       15.40     13.36 o 
   6   5  14        1.30      -14.14     14.14 o 
   7   5  14       26.85        7.63     15.26 o 
   8   5  14        1.26       -6.36     13.99 o 
 -12   6  14       12.27       21.66      9.09 o 
 -11   6  14        8.35       26.23     13.72 o 
 -10   6  14        5.34        4.48     13.29 o 
  -9   6  14       84.74      100.09      9.96 o 
  -8   6  14        1.37      -12.02     13.45 o 
  -7   6  14        3.47      -13.49     13.49 o 
  -6   6  14       14.20       -2.73     13.67 o 
  -5   6  14       67.35       71.96      9.33 o 
  -4   6  14        0.66       -4.65     13.45 o 
  -3   6  14       50.66       55.14      8.70 o 
  -2   6  14        0.42       -6.62     12.82 o 
  -1   6  14      211.34      211.37     11.41 o 
   0   6  14        2.60      -10.12     10.12 o 
   1   6  14      172.21      187.50     11.37 o 
   2   6  14      269.73      279.60     12.58 o 
   3   6  14        5.29       15.08     13.67 o 
   4   6  14        1.87        8.88      8.01 o 
   5   6  14       67.60       71.67      9.94 o 
   6   6  14        2.14        2.37     14.59 o 
  -9   7  14       14.57       25.53     14.41 o 
  -8   7  14       13.54       24.01      9.06 o 
  -7   7  14        3.50       -6.13     13.11 o 
  -6   7  14        1.56       -7.54     13.85 o 
  -5   7  14        5.21       -4.45     13.83 o 
  -4   7  14      104.49       89.62     10.43 o 
  -3   7  14       14.09       16.92     14.28 o 
  -2   7  14        7.05        3.67     13.94 o 
  -1   7  14      132.22      143.12     10.99 o 
   0   7  14      173.75      185.75      8.29 o 
   1   7  14        4.48       -9.87     14.50 o 
   2   7  14      115.79      125.65     11.17 o 
   3   7  14       16.53       20.56     13.74 o 
   4   7  14       39.25       67.11      9.76 o 
 -17   0  15        6.40       13.83     15.80 o 
 -15   0  15      111.45      124.15     10.81 o 
 -13   0  15        6.47       -3.31     12.87 o 
 -11   0  15      425.42      399.41     12.13 o 
  -9   0  15       75.91       66.71      7.52 o 
  -7   0  15      308.26      291.21      9.47 o 
  -5   0  15      472.56      539.22     16.00 o 
  -3   0  15      918.23      880.40     24.77 o 
  -1   0  15      409.04      420.37     11.61 o 
   1   0  15     1758.85     1678.59     34.12 o 
   3   0  15     1051.05     1005.74     28.13 o 
   5   0  15      239.44      247.20     10.63 o 
   7   0  15        0.04       -2.64     14.46 o 
   9   0  15       72.97       80.11     10.36 o 
 -17   1  15        8.56        6.99     10.79 o 
 -16   1  15        1.85        2.03      9.63 o 
 -15   1  15        1.92       13.83      9.59 o 
 -14   1  15        2.72        6.55      9.14 o 
 -13   1  15       96.03       80.88      6.70 o 
 -12   1  15        0.92       16.36      8.42 o 
 -11   1  15        2.40       11.69      8.25 o 
 -10   1  15      340.79      291.21      7.62 o 
  -9   1  15        0.46       -6.94      7.92 o 
  -8   1  15        6.70        7.68      7.76 o 
  -7   1  15        0.44        8.48      6.71 o 
  -6   1  15      129.13      135.25      6.16 o 
  -5   1  15        2.99       -6.72      7.78 o 
  -4   1  15       83.63       98.37      6.21 o 
  -3   1  15        2.37        2.45      7.35 o 
  -2   1  15      102.75      104.96     10.18 o 
  -1   1  15      557.62      522.47     11.27 o 
   0   1  15       88.50       84.61      5.17 o 
   1   1  15       10.80       13.99      8.16 o 
   2   1  15      417.23      419.22      9.22 o 
   3   1  15        8.50        3.07      8.66 o 
   4   1  15       46.37       45.43     14.40 o 
   5   1  15        3.52       -9.23     13.69 o 
   6   1  15      326.36      326.88      9.02 o 
   7   1  15       21.97       19.31     10.05 o 
   8   1  15        0.09        4.92     10.14 o 
   9   1  15      107.95      126.00      7.57 o 
  10   1  15        0.79        7.65     10.48 o 
 -16   2  15       41.11       39.70      9.87 o 
 -15   2  15        0.69      -10.65     14.50 o 
 -14   2  15       51.28       79.66      9.35 o 
 -13   2  15        6.18        9.58     12.91 o 
 -12   2  15       24.33       29.43      7.81 o 
 -11   2  15      332.49      306.36     11.64 o 
 -10   2  15        1.02        0.60     12.28 o 
  -9   2  15        8.33       16.83      6.91 o 
  -8   2  15      249.16      201.24      9.31 o 
  -7   2  15      150.04      150.78      8.82 o 
  -6   2  15     1779.02     1682.84     34.08 o 
  -5   2  15       43.05       37.37      6.69 o 
  -4   2  15        2.65        8.77     10.81 o 
  -3   2  15        0.38       12.89     10.43 o 
  -2   2  15        6.31       11.32     11.32 o 
  -1   2  15      203.84      226.72      9.26 o 
   0   2  15      806.14      752.05     14.78 o 
   1   2  15       73.08       63.30      7.59 o 
   2   2  15       17.04       17.68      6.74 o 
   3   2  15       90.85       74.47      7.92 o 
   4   2  15       25.94       33.03      7.41 o 
   5   2  15      449.77      407.04     13.54 o 
   6   2  15      143.13      129.81      9.94 o 
   7   2  15       45.59       53.21      9.02 o 
   8   2  15       32.61       27.55      8.73 o 
   9   2  15       46.92       38.58      9.85 o 
  10   2  15        4.20       -4.79     14.99 o 
 -16   3  15        1.98      -16.40     16.40 o 
 -15   3  15       14.99        5.53     16.54 o 
 -14   3  15       27.26       42.67      9.40 o 
 -13   3  15       27.88       22.80     14.84 o 
 -12   3  15        8.11       11.93      7.83 o 
 -11   3  15        0.76        3.24     12.40 o 
 -10   3  15       44.52       50.77      8.77 o 
  -9   3  15       90.52       80.56      8.32 o 
  -8   3  15        0.00       10.54      6.44 o 
  -7   3  15        1.79       -5.15     10.96 o 
  -6   3  15      129.74      137.26      8.75 o 
  -5   3  15      174.82      173.87      8.91 o 
  -4   3  15       30.96       17.48     11.70 o 
  -3   3  15       23.51       32.36      7.38 o 
  -2   3  15       69.62       65.16      7.65 o 
  -1   3  15      475.54      478.56     14.97 o 
   0   3  15      240.53      230.92      6.80 o 
   1   3  15       24.49       22.31      6.96 o 
   2   3  15       67.00       55.45      7.50 o 
   3   3  15       95.30       92.80      8.37 o 
   4   3  15      282.85      276.58     11.97 o 
   5   3  15       91.64      109.98      9.82 o 
   6   3  15        8.81       11.61     13.87 o 
   7   3  15        0.51        2.86     13.65 o 
   8   3  15        0.31       16.47     12.40 o 
   9   3  15       17.82       20.92      9.15 o 
 -15   4  15        8.05      -13.27     16.65 o 
 -14   4  15        0.04      -14.52     14.52 o 
 -13   4  15       42.45       42.49     10.20 o 
 -12   4  15        6.73       -3.58     13.85 o 
 -11   4  15      176.99      187.65     11.01 o 
 -10   4  15        3.46        8.64     12.51 o 
  -9   4  15      140.39      177.05     10.36 o 
  -8   4  15       31.94       19.96      8.32 o 
  -7   4  15      182.21      163.76     10.20 o 
  -6   4  15        7.73       19.22     12.60 o 
  -5   4  15       16.95       16.58     12.62 o 
  -4   4  15       63.89       71.88      8.03 o 
  -3   4  15      174.93      172.08      9.38 o 
  -2   4  15       23.29       27.90      7.43 o 
  -1   4  15      154.86      179.26      9.09 o 
   0   4  15       18.50       20.17      6.27 o 
   1   4  15       78.75       66.12      8.77 o 
   2   4  15        5.93       16.89     10.79 o 
   3   4  15        0.18        1.30     12.02 o 
   4   4  15        4.99       14.72     12.44 o 
   5   4  15        3.76       11.10     13.47 o 
   6   4  15        0.05        5.06     13.61 o 
   7   4  15        1.56        6.80     14.03 o 
   8   4  15        4.43      -15.10     15.10 o 
 -13   5  15        0.26       12.02     14.75 o 
 -12   5  15       26.28       18.42     14.68 o 
 -11   5  15       17.57       22.76      9.11 o 
 -10   5  15       17.03       21.46     14.12 o 
  -9   5  15       25.43       29.20      8.48 o 
  -8   5  15       21.47       19.00     12.93 o 
  -7   5  15        2.09       20.63     11.99 o 
  -6   5  15        1.10      -12.44     12.44 o 
  -5   5  15       65.33       77.92      9.20 o 
  -4   5  15      369.95      369.42     13.25 o 
  -3   5  15       82.89       87.67      9.02 o 
  -2   5  15       13.71       14.03     13.76 o 
  -1   5  15      587.24      621.39     17.77 o 
   0   5  15        2.23        4.42     21.08 o 
   1   5  15       86.42       76.80      9.11 o 
   2   5  15        9.21       -6.09     13.22 o 
   3   5  15       31.92       28.73      8.30 o 
   4   5  15       58.87       77.78      9.47 o 
   5   5  15        0.33       -6.67     14.01 o 
   6   5  15       40.80       50.12      9.33 o 
   7   5  15        2.03       -4.03     15.44 o 
 -11   6  15        1.51       -9.62     15.22 o 
 -10   6  15       76.45       90.31     10.54 o 
  -9   6  15        0.03        9.09     13.76 o 
  -8   6  15        0.12      -13.20     13.20 o 
  -7   6  15        0.22       22.56     13.25 o 
  -6   6  15       32.06       28.60     14.93 o 
  -5   6  15       16.87       24.28      8.30 o 
  -4   6  15       15.42       30.30      8.03 o 
  -3   6  15      132.12      120.03     10.54 o 
  -2   6  15        9.54       -7.70     14.25 o 
  -1   6  15        9.59        1.41     13.85 o 
   0   6  15       17.70       14.14     10.32 o 
   1   6  15       36.80       36.43      9.06 o 
   2   6  15        0.56       14.03     13.20 o 
   3   6  15        1.62      -11.37     14.08 o 
   4   6  15        5.32       -7.81     14.99 o 
   5   6  15        0.78       12.84     14.12 o 
  -8   7  15        0.63        1.63     15.22 o 
  -7   7  15        3.73       -4.81     15.44 o 
  -6   7  15        9.30        3.16     14.14 o 
  -5   7  15        1.12       -1.54     13.54 o 
  -4   7  15        0.47       -6.20     14.16 o 
  -3   7  15        0.09       -3.85     14.41 o 
  -2   7  15        0.14       10.05     13.78 o 
  -1   7  15       27.94       33.27      9.35 o 
   0   7  15        4.08       10.54     10.12 o 
   1   7  15        0.14        7.97     13.47 o 
   2   7  15       21.20       23.52     15.37 o 
 -16   0  16        0.48      -10.61     15.57 o 
 -14   0  16       20.97       -4.34     14.08 o 
 -12   0  16        0.06      -13.11     13.11 o 
 -10   0  16       42.38       26.29      8.03 o 
  -8   0  16      242.37      222.99      9.53 o 
  -6   0  16      172.63      183.92      8.62 o 
  -4   0  16        0.09       -1.07     11.37 o 
  -2   0  16      977.36      945.65     26.96 o 
   0   0  16       57.85       45.59      5.12 o 
   2   0  16       36.66       41.67      7.61 o 
   4   0  16        1.41        8.73     13.25 o 
   6   0  16        9.67      -14.21     14.61 o 
   8   0  16       87.70       61.63      9.98 o 
 -16   1  16        5.93       -8.29     10.48 o 
 -15   1  16        7.34       10.90     10.37 o 
 -14   1  16       27.06       35.28     20.06 o 
 -13   1  16      145.07      123.79      7.59 o 
 -12   1  16       11.86       -1.17     13.28 o 
 -11   1  16        5.13        1.86     12.18 o 
 -10   1  16       69.59       61.10      5.91 o 
  -9   1  16       14.55       18.25      5.85 o 
  -8   1  16       65.59       62.61      5.30 o 
  -7   1  16        2.12       14.63      7.76 o 
  -6   1  16      592.13      605.40     12.48 o 
  -5   1  16      496.46      475.83     25.74 o 
  -4   1  16      349.26      344.85      7.67 o 
  -3   1  16      661.43      611.90     13.31 o 
  -2   1  16      201.69      218.95     12.02 o 
  -1   1  16       67.41       64.45      8.93 o 
   0   1  16        1.12        6.36      5.73 o 
   1   1  16       14.38       12.89      7.76 o 
   2   1  16        0.26       -3.18      8.38 o 
   3   1  16      403.55      419.15      9.64 o 
   4   1  16     1110.63     1137.42     41.59 o 
   5   1  16        4.47        7.98     10.08 o 
   6   1  16        0.17        1.02      9.61 o 
   7   1  16      235.51      238.01     11.00 o 
   8   1  16        5.59        4.50      9.88 o 
   9   1  16        1.26        7.49     10.27 o 
 -15   2  16        0.34       20.59     13.76 o 
 -14   2  16        0.63      -13.45     14.30 o 
 -13   2  16        8.28       -2.86     13.63 o 
 -12   2  16       30.62       11.59     13.96 o 
 -11   2  16      147.91      169.46     10.54 o 
 -10   2  16       24.10       24.57     12.49 o 
  -9   2  16        5.82        6.09     11.73 o 
  -8   2  16      345.30      345.77     11.03 o 
  -7   2  16        1.64        2.30     12.08 o 
  -6   2  16       84.11       96.83      8.19 o 
  -5   2  16       27.96       14.03     12.46 o 
  -4   2  16        8.54        6.13     10.90 o 
  -3   2  16      508.66      478.44     14.70 o 
  -2   2  16      200.01      215.31      9.85 o 
  -1   2  16      493.99      424.04     12.06 o 
   0   2  16       26.95       22.81      5.87 o 
   1   2  16        4.79      -12.80     12.80 o 
   2   2  16        2.71        4.21     11.73 o 
   3   2  16       44.61       41.82      8.50 o 
   4   2  16       10.15       12.91     12.87 o 
   5   2  16       75.97       74.22      9.49 o 
   6   2  16        2.03       22.40     14.08 o 
   7   2  16      173.28      167.27     12.06 o 
   8   2  16       12.24       20.68     13.85 o 
   9   2  16        0.31       18.46     13.61 o 
 -15   3  16        0.84      -14.77     15.69 o 
 -14   3  16        0.03       15.51     14.25 o 
 -13   3  16      163.94      154.49     11.01 o 
 -12   3  16      102.75       84.16      9.85 o 
 -11   3  16       31.72        0.69     15.44 o 
 -10   3  16        2.12        7.90     12.28 o 
  -9   3  16        0.10       -1.92     12.35 o 
  -8   3  16        5.01       -3.74     12.28 o 
  -7   3  16        1.18        6.09     11.97 o 
  -6   3  16      476.23      496.28     14.79 o 
  -5   3  16      357.80      354.09     11.46 o 
  -4   3  16        0.46       -7.63     12.17 o 
  -3   3  16     1163.36     1137.60     30.70 o 
  -2   3  16      119.93      118.87      8.30 o 
  -1   3  16        3.20       17.21     11.79 o 
   0   3  16       44.00       40.68      5.13 o 
   1   3  16        0.25        4.92     11.79 o 
   2   3  16      190.41      193.90     10.49 o 
   3   3  16       31.58       26.07     13.31 o 
   4   3  16       31.59       17.52     14.88 o 
   5   3  16       10.12       13.29     12.96 o 
   6   3  16        3.22       -1.45     14.34 o 
   7   3  16       53.81       42.83      9.69 o 
   8   3  16       22.39       21.46     14.88 o 
 -14   4  16       17.67       25.96      8.79 o 
 -13   4  16       33.83       25.24      9.49 o 
 -12   4  16       30.96       14.25     16.45 o 
 -11   4  16       33.69       23.85     15.69 o 
 -10   4  16       16.64       -9.09     15.66 o 
  -9   4  16        1.52        0.00     12.89 o 
  -8   4  16       89.62       81.77      9.06 o 
  -7   4  16        3.36        9.26      7.54 o 
  -6   4  16       45.38       49.32      8.46 o 
  -5   4  16        5.13       -6.94     12.28 o 
  -4   4  16      155.30      163.15     10.25 o 
  -3   4  16      390.31      422.10     13.54 o 
  -2   4  16        4.00        8.15     13.11 o 
  -1   4  16       13.90        0.63     13.63 o 
   0   4  16       11.30       13.35      9.58 o 
   1   4  16        2.25       -5.89     13.27 o 
   2   4  16        1.56      -13.45     13.45 o 
   3   4  16       17.80       20.05     14.34 o 
   4   4  16       46.00       47.60      8.59 o 
   5   4  16        3.52       -7.38     14.28 o 
   6   4  16        9.38       21.48     13.76 o 
   7   4  16        0.68       21.62     13.52 o 
 -12   5  16        6.57        9.60     13.85 o 
 -11   5  16        3.19       -2.33     14.23 o 
 -10   5  16        4.44      -15.28     15.28 o 
  -9   5  16       54.99       64.92      9.35 o 
  -8   5  16       42.50       40.95      8.86 o 
  -7   5  16       77.02       96.06      9.73 o 
  -6   5  16       37.98       20.70     14.14 o 
  -5   5  16        6.35       -0.67     12.22 o 
  -4   5  16        1.81       14.50      7.59 o 
  -3   5  16      284.66      300.66     13.18 o 
  -2   5  16       71.82       77.72      9.87 o 
  -1   5  16      312.74      328.76     13.40 o 
   0   5  16       56.05       60.56      6.61 o 
   1   5  16        8.47       18.48      7.72 o 
   2   5  16        0.03       21.57     13.07 o 
   3   5  16       80.32       84.00     10.18 o 
   4   5  16       26.62       21.37     14.46 o 
   5   5  16        9.20        3.13     14.72 o 
   6   5  16        0.13        8.17     13.67 o 
 -10   6  16        2.18        8.10     14.95 o 
  -9   6  16        6.94       10.29     14.93 o 
  -8   6  16        0.17       13.38      8.28 o 
  -7   6  16        1.82       13.76     13.76 o 
  -6   6  16       50.97       45.11      9.42 o 
  -5   6  16       24.35        5.19     14.66 o 
  -4   6  16       16.45       28.06      8.73 o 
  -3   6  16       71.53       75.25      9.98 o 
  -2   6  16        6.93       14.05     14.05 o 
  -1   6  16       73.99      102.91     10.02 o 
   0   6  16       51.65       55.94      6.68 o 
   1   6  16       39.36       54.87      9.33 o 
   2   6  16        1.41       16.40     13.99 o 
   3   6  16        2.21        8.01     15.01 o 
  -5   7  16       79.43       90.87     10.65 o 
  -4   7  16       56.39       60.69     10.14 o 
  -3   7  16        1.67        2.44     13.67 o 
  -2   7  16        3.75        4.88     14.88 o 
 -15   0  17        0.47        7.23     14.10 o 
 -13   0  17       48.80       47.82      9.24 o 
 -11   0  17       84.36       94.88      9.13 o 
  -9   0  17       44.33       47.33      8.12 o 
  -7   0  17       32.68       25.62     12.82 o 
  -5   0  17        6.54       -1.16     11.75 o 
  -3   0  17      925.15     1013.16     28.06 o 
  -1   0  17      282.34      298.08     10.52 o 
   1   0  17       50.94       59.32      8.59 o 
   3   0  17        5.43       13.58     13.29 o 
   5   0  17      469.62      504.80     15.37 o 
   7   0  17      164.22      169.46     12.08 o 
 -15   1  17        0.75       13.32     10.43 o 
 -14   1  17       55.34       69.01      6.86 o 
 -13   1  17       86.48       86.63      7.22 o 
 -12   1  17       21.95       32.22      8.98 o 
 -11   1  17        2.26       13.97      8.25 o 
 -10   1  17        0.00       -4.95     11.04 o 
  -9   1  17      320.93      306.90     27.00 o 
  -8   1  17       36.52       46.38      5.97 o 
  -7   1  17      674.48      640.51     20.98 o 
  -6   1  17       73.55       69.25      6.13 o 
  -5   1  17        8.42       25.73      5.66 o 
  -4   1  17      117.79      116.65      5.89 o 
  -3   1  17       98.66       83.24      5.53 o 
  -2   1  17        1.71       11.06      7.81 o 
  -1   1  17       38.77       30.64      8.18 o 
   0   1  17       35.88       34.05      6.21 o 
   1   1  17        7.64       11.94     10.74 o 
   2   1  17       35.98       47.95     13.47 o 
   3   1  17       22.41        2.40     10.01 o 
   4   1  17        0.37       -2.94     11.48 o 
   5   1  17        2.14        4.37      9.67 o 
   6   1  17       69.68       64.35      6.97 o 
   7   1  17       61.24       61.59      7.30 o 
   8   1  17       72.20       61.25      7.45 o 
 -15   2  17       12.24       15.69     15.15 o 
 -14   2  17       45.76       48.33      9.09 o 
 -13   2  17       27.95       19.54     14.88 o 
 -12   2  17       10.18        7.27      8.19 o 
 -11   2  17        1.23       -2.08     12.26 o 
 -10   2  17        9.13       10.00     12.82 o 
  -9   2  17       30.49       18.15     13.34 o 
  -8   2  17      317.72      309.61     12.06 o 
  -7   2  17       70.03       60.35      8.75 o 
  -6   2  17       86.33       57.82      8.86 o 
  -5   2  17       48.36       40.99      7.88 o 
  -4   2  17       98.87       79.33      8.37 o 
  -3   2  17        0.00       -4.21     11.84 o 
  -2   2  17       50.04       49.79      7.41 o 
  -1   2  17       16.70        8.53     13.02 o 
   0   2  17       47.00       48.98      6.05 o 
   1   2  17       21.27       19.18      8.35 o 
   2   2  17      342.75      371.35     12.82 o 
   3   2  17        5.25        8.03     13.22 o 
   4   2  17        0.03       -9.00     14.25 o 
   5   2  17       11.73       13.65     13.87 o 
   6   2  17       14.34       17.92     13.83 o 
   7   2  17        1.13       -6.24     13.99 o 
   8   2  17       26.10       14.66     15.57 o 
 -14   3  17       30.56       33.39      9.55 o 
 -13   3  17        0.01       10.14     13.11 o 
 -12   3  17      116.60       94.79     10.47 o 
 -11   3  17      105.83      105.96     10.38 o 
 -10   3  17       10.67       12.53     12.75 o 
  -9   3  17        2.36       10.83     13.00 o 
  -8   3  17      124.61      119.56      9.40 o 
  -7   3  17       50.07       43.72      8.48 o 
  -6   3  17      109.85      133.81      9.55 o 
  -5   3  17       15.14       22.74     14.10 o 
  -4   3  17      215.85      238.70     10.76 o 
  -3   3  17      124.07      130.64      9.91 o 
  -2   3  17        1.44       -5.03     11.79 o 
  -1   3  17       22.58       17.83     13.92 o 
   0   3  17       16.71       14.15      9.36 o 
   1   3  17       38.04       45.51      8.55 o 
   2   3  17       25.43       20.90     14.03 o 
   3   3  17      179.57      209.29     11.95 o 
   4   3  17      434.13      410.95     14.63 o 
   5   3  17       46.05       39.74      9.89 o 
   6   3  17       56.35       55.52     10.29 o 
   7   3  17        1.55       -4.86     15.35 o 
 -13   4  17        0.61       -9.80     15.51 o 
 -12   4  17       39.65       35.02      9.51 o 
 -11   4  17        9.75       13.67     13.14 o 
 -10   4  17       35.24       36.68      8.66 o 
  -9   4  17       18.52       10.05     14.10 o 
  -8   4  17       18.53        9.11     13.76 o 
  -7   4  17        7.96       17.25     12.33 o 
  -6   4  17        0.01       -1.36     13.76 o 
  -5   4  17      349.51      365.08     13.65 o 
  -4   4  17        0.21        0.00     14.46 o 
  -3   4  17        3.07        9.38     14.32 o 
  -2   4  17       71.83       63.95      9.15 o 
  -1   4  17       21.67        7.45     14.90 o 
   0   4  17        0.10       -1.51     11.95 o 
   1   4  17      190.29      211.06     11.55 o 
   2   4  17        0.03       22.13     12.13 o 
   3   4  17        0.01       -2.95     13.78 o 
   4   4  17        6.67        8.35     14.39 o 
   5   4  17       95.11       93.65     11.08 o 
   6   4  17        2.10       -5.71     15.55 o 
 -11   5  17       47.34       30.05      9.94 o 
 -10   5  17       13.20       20.63      9.35 o 
  -9   5  17        2.04       -5.37     14.05 o 
  -8   5  17       90.67      119.29     10.56 o 
  -7   5  17        8.77       20.74     13.78 o 
  -6   5  17        0.00       10.94     12.69 o 
  -5   5  17       30.81       48.56      8.66 o 
  -4   5  17       20.78       15.82     14.05 o 
  -3   5  17       22.61       14.41     15.51 o 
  -2   5  17        9.16       23.03     13.81 o 
  -1   5  17       26.32       31.06      9.06 o 
   0   5  17       32.77       36.52      6.64 o 
   1   5  17        1.37      -10.47     14.63 o 
   2   5  17        1.31      -14.05     14.05 o 
   3   5  17       71.89       77.65     10.32 o 
   4   5  17        1.10       -3.24     15.40 o 
  -8   6  17        0.64       16.27     14.68 o 
  -7   6  17       73.96       95.71     10.20 o 
  -6   6  17        0.04      -15.87     15.87 o 
  -5   6  17       37.49       14.84     16.81 o 
  -4   6  17       71.15       80.27     10.56 o 
  -3   6  17        2.30       10.14     14.55 o 
  -2   6  17        2.30       13.27     14.68 o 
  -1   6  17       17.85        4.72     16.04 o 
   0   6  17        2.83       -9.58      9.95 o 
   1   6  17       79.57       99.26     10.56 o 
 -14   0  18        6.77        4.77     15.57 o 
 -12   0  18        0.57       -2.19     12.89 o 
 -10   0  18      301.55      309.92     12.26 o 
  -8   0  18       39.14       34.15      8.06 o 
  -6   0  18        5.62        5.03     12.17 o 
  -4   0  18       11.46       -1.25     12.42 o 
  -2   0  18      231.74      218.15     10.54 o 
   0   0  18      274.47      302.07      8.56 o 
   2   0  18       22.61       38.35      8.19 o 
   4   0  18       24.96       28.04     15.10 o 
   6   0  18      234.06      257.18     13.76 o 
 -14   1  18       30.24       29.97      6.81 o 
 -13   1  18        0.30       -4.19     10.04 o 
 -12   1  18       94.68      101.67      6.80 o 
 -11   1  18        9.48       13.41     10.33 o 
 -10   1  18       36.53       31.85      7.37 o 
  -9   1  18        4.45        2.68      9.30 o 
  -8   1  18       28.41       23.64      5.74 o 
  -7   1  18       43.91       45.76      6.22 o 
  -6   1  18        4.60        8.95     13.02 o 
  -5   1  18        1.24        6.48      8.41 o 
  -4   1  18      154.93      169.24      7.27 o 
  -3   1  18        0.03        6.33      8.07 o 
  -2   1  18       69.46       61.75      6.39 o 
  -1   1  18        1.19       10.47     17.01 o 
   0   1  18      126.80      117.49      4.89 o 
   1   1  18      103.26       97.98      9.69 o 
   2   1  18      135.64      146.88     14.65 o 
   3   1  18      249.13      270.12      8.93 o 
   4   1  18       22.46        3.41     11.27 o 
   5   1  18       55.95       65.01      7.20 o 
   6   1  18        2.40       13.27     10.91 o 
   7   1  18       67.08       78.98     11.28 o 
 -14   2  18       37.14       39.54      9.33 o 
 -13   2  18      168.15      164.23     11.97 o 
 -12   2  18       20.20       26.63      8.64 o 
 -11   2  18        8.23       18.98     13.40 o 
 -10   2  18        0.71       -7.79     12.40 o 
  -9   2  18       67.41       81.32      9.38 o 
  -8   2  18       28.32       19.56     13.09 o 
  -7   2  18       46.28       40.41      8.70 o 
  -6   2  18       45.06       36.70      8.93 o 
  -5   2  18       64.22       87.32      9.06 o 
  -4   2  18        3.58        5.15     12.64 o 
  -3   2  18      126.98      134.26     10.05 o 
  -2   2  18       12.28       14.21     12.22 o 
  -1   2  18      201.41      244.22     11.35 o 
   0   2  18      105.00      107.30     11.13 o 
   1   2  18       83.63       93.65      9.76 o 
   2   2  18       92.97      105.89     10.23 o 
   3   2  18      238.77      263.53     12.78 o 
   4   2  18       21.17       12.60     14.39 o 
   5   2  18      106.59      102.76     11.39 o 
   6   2  18       89.26       91.16     11.05 o 
 -13   3  18        5.09        5.73     15.78 o 
 -12   3  18        0.15       -5.48     13.83 o 
 -11   3  18        6.52        0.00     14.37 o 
 -10   3  18       46.19       59.03      9.38 o 
  -9   3  18        1.72       14.34     13.63 o 
  -8   3  18       29.55       14.75     14.14 o 
  -7   3  18      115.14      120.03     10.11 o 
  -6   3  18        2.04      -14.12     14.12 o 
  -5   3  18        4.78        6.09     12.98 o 
  -4   3  18       72.38       61.54      9.17 o 
  -3   3  18       95.21       87.92      9.17 o 
  -2   3  18       20.67       15.51     13.40 o 
  -1   3  18        0.02       13.65     12.89 o 
   0   3  18       18.95       15.79      7.32 o 
   1   3  18       70.75       82.41      9.17 o 
   2   3  18       43.58       38.71      9.29 o 
   3   3  18        3.23        0.00     14.14 o 
   4   3  18      105.67      114.15     11.05 o 
   5   3  18       12.48       14.01      9.26 o 
 -11   4  18       17.30       20.34      9.13 o 
 -10   4  18       12.33        6.98     14.99 o 
  -9   4  18       12.34       10.52      8.64 o 
  -8   4  18        0.83        7.43     13.69 o 
  -7   4  18       46.70       30.72     15.53 o 
  -6   4  18       13.19       16.58     14.66 o 
  -5   4  18       14.14       12.80     14.68 o 
  -4   4  18        0.06      -11.39     13.99 o 
  -3   4  18       42.99       52.45      9.22 o 
  -2   4  18        0.17       11.41     12.93 o 
  -1   4  18       20.20       27.37      8.70 o 
   0   4  18      160.77      184.43      8.07 o 
   1   4  18       15.88       26.11     13.78 o 
   2   4  18       33.31       27.95      9.15 o 
   3   4  18        4.85        1.57     14.16 o 
   4   4  18        4.57       12.11     14.86 o 
  -9   5  18       16.41       -4.03     14.70 o 
  -8   5  18      150.16      158.12     11.77 o 
  -7   5  18        2.33       10.94     13.85 o 
  -6   5  18       39.26       24.68     15.04 o 
  -5   5  18       10.49       -6.09     15.01 o 
  -4   5  18       32.58       24.41     15.44 o 
  -3   5  18       17.24       25.22     14.68 o 
  -2   5  18       64.74       63.01     10.02 o 
  -1   5  18      143.41      135.36     11.57 o 
   0   5  18        0.95        6.17      7.56 o 
   1   5  18       64.66       58.11     10.00 o 
   2   5  18        6.24       10.54     15.01 o 
 -13   0  19      125.82      140.57     11.35 o 
 -11   0  19      158.84      174.47     11.61 o 
  -9   0  19       63.22       75.72      9.62 o 
  -7   0  19      119.94      128.31     10.00 o 
  -5   0  19       79.83       78.36      9.49 o 
  -3   0  19       28.88       32.13      8.17 o 
  -1   0  19      254.09      268.86     12.26 o 
   1   0  19        0.86        9.89     13.31 o 
   3   0  19       24.48       20.14     14.34 o 
   5   0  19      134.97      156.62     12.58 o 
 -13   1  19        8.74       11.42     10.51 o 
 -12   1  19       20.20       19.71      6.46 o 
 -11   1  19        6.81        8.84     10.03 o 
 -10   1  19        2.31       -6.35      9.26 o 
  -9   1  19       29.60       26.67      6.09 o 
  -8   1  19        2.13       -2.43      9.42 o 
  -7   1  19       34.52       37.55      5.97 o 
  -6   1  19       20.02       24.55      5.83 o 
  -5   1  19        0.03       -0.40     16.20 o 
  -4   1  19        0.12       -4.72      9.11 o 
  -3   1  19       71.55       81.64      6.47 o 
  -2   1  19        7.85        3.09     11.19 o 
  -1   1  19        7.42       14.74      6.18 o 
   0   1  19       11.37        7.96      5.11 o 
   1   1  19        1.16        0.53      9.85 o 
   2   1  19       29.84       39.52      6.53 o 
   3   1  19       78.63       95.77     11.70 o 
   4   1  19       70.07       84.75     17.01 o 
   5   1  19       12.87        6.42     12.44 o 
 -12   2  19       25.70       30.14      8.84 o 
 -11   2  19        0.68       -9.24     13.74 o 
 -10   2  19       17.41       41.31      8.91 o 
  -9   2  19        0.07       16.09     13.11 o 
  -8   2  19       72.31       57.35      8.93 o 
  -7   2  19        0.15       10.58     12.53 o 
  -6   2  19       12.19       39.25      8.30 o 
  -5   2  19       48.42       52.74      8.70 o 
  -4   2  19        3.80       -5.53     13.29 o 
  -3   2  19        4.59      -13.87     13.87 o 
  -2   2  19        2.84       -3.47     14.43 o 
  -1   2  19        1.35       -9.13     14.08 o 
   0   2  19      137.37      128.84      7.61 o 
   1   2  19       16.26        1.45     14.86 o 
   2   2  19       94.69       86.40     10.54 o 
   3   2  19       10.27       26.14     14.90 o 
   4   2  19       93.03       98.95     11.39 o 
 -11   3  19        3.11       17.57     13.78 o 
 -10   3  19        0.17       -6.22     14.21 o 
  -9   3  19        0.02        8.35     14.50 o 
  -8   3  19        9.62       20.14     13.11 o 
  -7   3  19       49.79       58.09      9.53 o 
  -6   3  19        2.20       24.68     13.38 o 
  -5   3  19       13.96       25.96     14.46 o 
  -4   3  19        0.00      -14.25     14.25 o 
  -3   3  19       80.06       67.85      9.98 o 
  -2   3  19        4.38        7.94     13.45 o 
  -1   3  19       52.02       65.81      9.49 o 
   0   3  19       23.56       25.91      6.38 o 
   1   3  19       39.65       63.51      8.82 o 
   2   3  19       46.21       43.97      9.73 o 
   3   3  19      140.22      175.59     12.04 o 
 -10   4  19       18.86        3.27     14.66 o 
  -9   4  19       39.38       54.29      9.53 o 
  -8   4  19       25.41        0.78     15.64 o 
  -7   4  19       47.17       51.78      9.67 o 
  -6   4  19        2.42       -9.96     15.10 o 
  -5   4  19      169.19      199.20     11.68 o 
  -4   4  19        0.00      -10.61     13.99 o 
  -3   4  19        2.90       -9.89     13.78 o 
  -2   4  19       25.51       22.82     15.37 o 
  -1   4  19       72.84       91.01      9.85 o 
   0   4  19       77.40       66.87      7.38 o 
   1   4  19       41.82       19.67     10.23 o 
   2   4  19       11.58        6.49     14.50 o 
  -6   5  19        0.45        7.34     14.88 o 
  -5   5  19        2.41       11.30     15.48 o 
  -4   5  19       16.95       22.65     16.40 o 
  -3   5  19       35.46       41.93      9.71 o 
  -2   5  19       17.69       26.74     14.66 o 
 -12   0  20        6.29       13.87     14.95 o 
 -10   0  20       15.07       42.78      8.97 o 
  -8   0  20      222.06      212.47     11.95 o 
  -6   0  20       78.49       87.52      9.96 o 
  -4   0  20        1.25       -7.90     14.81 o 
  -2   0  20       77.82       77.49      9.71 o 
   0   0  20      185.21      183.30      8.03 o 
   2   0  20        5.10       16.29     14.41 o 
 -11   1  20        0.02      -20.83     29.90 o 
 -10   1  20        2.38       12.37     10.21 o 
  -9   1  20        0.04       -1.15      9.81 o 
  -8   1  20        8.58        4.52      9.59 o 
  -7   1  20      196.09      220.04      9.75 o 
  -6   1  20        2.04       -6.49      9.84 o 
  -5   1  20        1.69        6.58      8.96 o 
  -4   1  20       44.03       53.33      6.90 o 
  -3   1  20       70.43       81.27     11.13 o 
  -2   1  20       97.50      105.77     10.53 o 
  -1   1  20       15.62       18.54      7.25 o 
   0   1  20        3.13       -7.35      7.35 o 
   1   1  20        6.17       14.62      9.94 o 
   2   1  20       81.82      102.23      9.68 o 
   3   1  20      153.29      184.76      9.02 o 
 -11   2  20       68.80      102.89     10.92 o 
 -10   2  20        5.82       10.32     14.43 o 
  -9   2  20       78.56       78.32     10.36 o 
  -8   2  20       28.10       30.66      8.82 o 
  -7   2  20      166.15      166.22     11.26 o 
  -6   2  20      112.38       96.71     10.61 o 
  -5   2  20       28.23       13.34      9.06 o 
  -4   2  20       36.22       17.74     15.15 o 
  -3   2  20        2.78        5.93     14.12 o 
  -2   2  20        0.18       11.88     14.30 o 
  -1   2  20      172.48      180.02     11.68 o 
   0   2  20       11.46        5.78     15.22 o 
   1   2  20        5.82       10.14     14.57 o 
   2   2  20       58.78       79.60     10.09 o 
  -9   3  20        0.17      -14.50     14.50 o 
  -8   3  20        2.54       -1.59     15.10 o 
  -7   3  20       54.85       88.41     10.18 o 
  -6   3  20        0.07       15.46     13.45 o 
  -5   3  20       12.02      -14.61     15.28 o 
  -4   3  20        8.23       23.03     13.43 o 
  -3   3  20       28.71        7.70     15.40 o 
  -2   3  20       17.26       22.35     14.61 o 
  -1   3  20       10.64       -5.48     15.53 o 
   0   3  20       25.43       26.01     11.67 o 
   1   3  20       37.76       29.87     15.84 o 
  -6   4  20       10.36        8.93     14.88 o 
  -5   4  20        9.37       25.73     15.69 o 
  -4   4  20       29.04       29.34      9.78 o 
  -3   4  20        0.96        3.24     14.93 o 
  -2   4  20       15.59       21.86     15.04 o 
  -9   0  21        2.14       16.83     13.67 o 
  -7   0  21        4.65        2.33     14.72 o 
  -5   0  21        0.04       21.53     13.00 o 
  -3   0  21       13.23       20.83     13.69 o 
  -1   0  21       49.48       40.28      9.91 o 
   1   0  21       37.39       34.39     10.23 o 
  -9   1  21       22.57       27.75     10.92 o 
  -8   1  21       22.92       36.34      8.03 o 
  -7   1  21      105.89      132.57     10.27 o 
  -6   1  21        0.35        2.53     10.17 o 
  -5   1  21       64.08       76.80      7.08 o 
  -4   1  21       87.86       91.78      7.36 o 
  -3   1  21       15.69       18.90     15.78 o 
  -2   1  21      123.81      117.61      8.05 o 
  -1   1  21        0.05       -8.68     10.78 o 
   0   1  21      101.81      115.69      6.11 o 
  -8   2  21       15.32       18.68     15.78 o 
  -7   2  21       24.54        1.61     15.75 o 
  -6   2  21       31.54       51.87     10.05 o 
  -5   2  21       13.60       21.37     14.95 o 
  -4   2  21        0.18       -0.78     13.81 o 
  -3   2  21        9.06       20.83      8.68 o 
  -2   2  21        4.83      -13.52     15.35 o 
  -1   2  21       22.22       27.41     15.40 o 
                                                 
